# Supplementary material for: 5,10,15,20-Tetra-2-furylporphyrin
Source: Acta Crystallogr Sect E Struct Rep Online. 2010 Apr 24;66(Pt 5):o1160–1. doi: 10.1107/S1600536810014285 (PMC2979040; doi:10.1107/S1600536810014285)
Supplement: Supplementary file 1 [file e-66-o1160-sup1.cif]

##############################################################################
###                                                                        ###
###        Electronic paper (Acta Crystallographica Section E)             ###
###                                                                        ###
##############################################################################
#                                                                            #
# This CIF contains the data in a paper accepted for publication in Acta     #
# Crystallographica Section E. It conforms to the requirements of Notes      #
# for Authors for Section E, and has been peer reviewed under the auspices   #
# of the IUCr Commission on Journals.                                        #
#                                                                            #
# Full details of the Crystallographic Information File format               #
# are given in the paper "The Crystallographic Information File (CIF):       #
# a New Standard Archive File for Crystallography" by S. R. Hall, F. H.      #
# Allen and I. D. Brown [Acta Cryst. (1991), A47, 655-685].                  #
#                                                                            #
# The current version of the core CIF dictionary is obtainable from          #
# ftp://ftp.iucr.org/pub/cif_core.dic. The current version number is 2.4.    #
#                                                                            #
# Software is freely available for graphical display of the structure(s) in  #
# this CIF.  For information consult the CIF home page http://www.iucr.org/  #
# cif/home.html                                                              #
#                                                                            #
# This file may be used for bona fide research purposes within the           #
# scientific community so long as proper attribution is given to the journal # 
# article from which it was obtained.                                        #
#                                                                            #
##############################################################################
                                             
data_I
_audit_creation_method     SHELXL-97
_chemical_name_systematic
;
5,10,15,20-Tetra-2-furylporphyrin
;
_chemical_name_common     ?
_chemical_formula_moiety     'C36 H22 N4 O4'
_chemical_formula_sum     'C36 H22 N4 O4'
_chemical_formula_iupac     'C36 H22 N4 O4'
_chemical_formula_weight     574.58
_chemical_melting_point     ?
_symmetry_cell_setting     monoclinic
_symmetry_space_group_name_H-M     'P 21/c'
_symmetry_space_group_name_Hall     '-P 2ybc'
loop_
    _symmetry_equiv_pos_as_xyz
    'x, y, z'
    '-x, y+1/2, -z+1/2'
    '-x, -y, -z'
    'x, -y-1/2, z-1/2'
_cell_length_a     9.6068(4)
_cell_length_b     7.3956(3)
_cell_length_c     18.1770(7)
_cell_angle_alpha     90.00
_cell_angle_beta     97.419(4)
_cell_angle_gamma     90.00
_cell_volume     1280.63(9)
_cell_formula_units_Z     2
_cell_measurement_reflns_used     1578
_cell_measurement_theta_min     2.576
_cell_measurement_theta_max     25.112
_cell_measurement_temperature     150(2)
_exptl_crystal_description     block
_exptl_crystal_colour     black
_exptl_crystal_size_max     0.28
_exptl_crystal_size_mid     0.23
_exptl_crystal_size_min     0.17
_exptl_crystal_density_diffrn     1.490
_exptl_crystal_density_meas     ?
_exptl_crystal_density_method     'not measured'
_exptl_crystal_F_000     596
_exptl_absorpt_coefficient_mu     0.099
_exptl_absorpt_correction_type     multi-scan
_exptl_absorpt_process_details
;
(CrysAlis RED; Oxford Diffraction, 2009)
;
_exptl_absorpt_correction_T_min     0.9727
_exptl_absorpt_correction_T_max     0.9833
_exptl_special_details
;
;
_diffrn_ambient_temperature     150(2)
_diffrn_radiation_type     MoK\a
_diffrn_radiation_wavelength     0.71073
_diffrn_radiation_source     'fine-focus sealed tube'
_diffrn_radiation_monochromator     graphite
_diffrn_measurement_device_type     'Oxford Diffraction Xcalibur-S'
_diffrn_measurement_method     '\w scans'
_diffrn_detector_area_resol_mean     ?
_diffrn_reflns_number     14627
_diffrn_reflns_av_R_equivalents     0.0504
_diffrn_reflns_av_sigmaI/netI     0.0855
_diffrn_reflns_theta_min     3.31
_diffrn_reflns_theta_max     32.67
_diffrn_reflns_theta_full     25.00
_diffrn_measured_fraction_theta_max     0.924
_diffrn_measured_fraction_theta_full     0.998
_diffrn_reflns_limit_h_min     -11
_diffrn_reflns_limit_h_max     14
_diffrn_reflns_limit_k_min     -11
_diffrn_reflns_limit_k_max     10
_diffrn_reflns_limit_l_min     -27
_diffrn_reflns_limit_l_max     27
_diffrn_standards_number     2
_diffrn_standards_interval_count     50
_diffrn_standards_interval_time     ?
_diffrn_standards_decay_%     <2
_refine_special_details
;
Refinement of <i>F</i>^2^ against ALL reflections. The weighted <i>R</i>-factor
wR and goodness of fit <i>S</i> are based on <i>F</i>^2^, conventional
<i>R</i>-factors <i>R</i> are based on <i>F</i>, with <i>F</i> set to zero for
negative <i>F</i>^2^. The threshold expression of <i>F</i>^2^ >
\s(<i>F</i>^2^) is used only for calculating <i>R</i>-factors(gt) etc. and is
not relevant to the choice of reflections for refinement. <i>R</i>-factors
based on <i>F</i>^2^ are statistically about twice as large as those based on
<i>F</i>, and <i>R</i>- factors based on ALL data will be even larger.
;
_reflns_number_total     4350
_reflns_number_gt     2596
_reflns_threshold_expression     I>2\s(I)
_refine_ls_structure_factor_coef     Fsqd
_refine_ls_matrix_type     full
_refine_ls_R_factor_all     0.1098
_refine_ls_R_factor_gt     0.0566
_refine_ls_wR_factor_gt     0.1257
_refine_ls_wR_factor_ref     0.1399
_refine_ls_goodness_of_fit_ref     0.941
_refine_ls_restrained_S_all     0.941
_refine_ls_number_reflns     4350
_refine_ls_number_parameters     203
_refine_ls_number_restraints     0
_refine_ls_hydrogen_treatment     mixed
_refine_ls_weighting_scheme     calc
_refine_ls_weighting_details
                 'calc w=1/[\s^2^(Fo^2^)+(0.0704P)^2^] where P=(Fo^2^+2Fc^2^)/3'
_atom_sites_solution_hydrogens     geom
_atom_sites_solution_primary     direct
_atom_sites_solution_secondary     difmap
_refine_ls_shift/su_max     0.000
_refine_ls_shift/su_mean     0.000
_refine_diff_density_max     0.381
_refine_diff_density_min     -0.304
_refine_ls_extinction_method     none
_refine_ls_extinction_coef     ?
loop_
    _atom_type_symbol
    _atom_type_description
    _atom_type_scat_dispersion_real
    _atom_type_scat_dispersion_imag
    _atom_type_scat_source
    'C' 'C' 0.0033 0.0016
                         'International Tables Vol C Tables 4.2.6.8 and 6.1.1.4'
    'H' 'H' 0.0000 0.0000
                         'International Tables Vol C Tables 4.2.6.8 and 6.1.1.4'
    'N' 'N' 0.0061 0.0033
                         'International Tables Vol C Tables 4.2.6.8 and 6.1.1.4'
    'O' 'O' 0.0106 0.0060
                         'International Tables Vol C Tables 4.2.6.8 and 6.1.1.4'
_computing_data_collection     'CrysAlis CCD (Oxford Diffraction, 2009)'
_computing_cell_refinement     'CrysAlis CCD (Oxford Diffraction, 2009)'
_computing_data_reduction     'CrysAlis RED (Oxford Diffraction, 2009)'
_computing_structure_solution     'SHELXS97 (Sheldrick, 2008)'
_computing_structure_refinement     'SHELXL97 (Sheldrick, 2008)'
_computing_molecular_graphics     'SHELXTL (Sheldrick, 2008)'
_computing_publication_material     'SHELXTL (Sheldrick, 2008)'
loop_
    _atom_site_type_symbol
    _atom_site_label
    _atom_site_fract_x
    _atom_site_fract_y
    _atom_site_fract_z
    _atom_site_U_iso_or_equiv
    _atom_site_adp_type
    _atom_site_calc_flag
    _atom_site_refinement_flags
    _atom_site_occupancy
    _atom_site_disorder_assembly
    _atom_site_disorder_group
    O O1 0.12370(14) 0.14955(18) 0.78524(7) 0.0328(3) Uani d . 1 . .
    O O2 0.28868(13) 1.19097(16) 0.53303(7) 0.0277(3) Uani d . 1 . .
    N N1 0.14624(14) 0.57702(18) 0.58457(7) 0.0182(3) Uani d . 1 . .
    N N2 0.04097(14) 0.74030(19) 0.44418(8) 0.0181(3) Uani d . 1 . .
    H H2N 0.018(2) 0.644(3) 0.4727(11) 0.033(6) Uiso d . 1 . .
    C C1 0.17490(17) 0.4903(2) 0.65124(9) 0.0190(3) Uani d . 1 . .
    C C2 0.25816(18) 0.6045(2) 0.70508(9) 0.0228(4) Uani d . 1 . .
    H H2A 0.2896 0.5754 0.7554 0.027 Uiso calc R 1 . .
    C C3 0.28217(18) 0.7587(2) 0.67017(9) 0.0223(4) Uani d . 1 . .
    H H3A 0.3328 0.8608 0.6910 0.027 Uiso calc R 1 . .
    C C4 0.21545(17) 0.7390(2) 0.59420(9) 0.0182(3) Uani d . 1 . .
    C C5 0.12791(17) 0.3159(2) 0.66826(9) 0.0183(3) Uani d . 1 . .
    C C6 0.19861(19) 0.2322(2) 0.73637(9) 0.0211(3) Uani d . 1 . .
    C C7 0.33718(18) 0.2124(2) 0.75868(9) 0.0232(4) Uani d . 1 . .
    H H7A 0.4116 0.2566 0.7340 0.028 Uiso calc R 1 . .
    C C8 0.3506(2) 0.1135(3) 0.82580(11) 0.0320(4) Uani d . 1 . .
    H H8A 0.4358 0.0800 0.8551 0.038 Uiso calc R 1 . .
    C C9 0.2214(2) 0.0765(3) 0.84007(11) 0.0334(5) Uani d . 1 . .
    H H9A 0.1992 0.0098 0.8817 0.040 Uiso calc R 1 . .
    C C10 0.22148(16) 0.8718(2) 0.53867(9) 0.0184(3) Uani d . 1 . .
    C C11 0.32446(18) 1.0178(2) 0.55473(9) 0.0199(3) Uani d . 1 . .
    C C12 0.45911(18) 1.0137(2) 0.58713(9) 0.0227(4) Uani d . 1 . .
    H H12A 0.5096 0.9103 0.6068 0.027 Uiso calc R 1 . .
    C C13 0.51107(19) 1.1943(3) 0.58618(10) 0.0287(4) Uani d . 1 . .
    H H13A 0.6025 1.2347 0.6053 0.034 Uiso calc R 1 . .
    C C14 0.4052(2) 1.2961(2) 0.55300(10) 0.0284(4) Uani d . 1 . .
    H H14A 0.4103 1.4226 0.5446 0.034 Uiso calc R 1 . .
    C C15 0.13864(16) 0.8702(2) 0.46911(9) 0.0185(3) Uani d . 1 . .
    C C16 0.13469(18) 1.0021(2) 0.41186(9) 0.0231(4) Uani d . 1 . .
    H H16A 0.1932 1.1058 0.4125 0.028 Uiso calc R 1 . .
    C C17 0.03278(18) 0.9546(2) 0.35596(10) 0.0226(4) Uani d . 1 . .
    H H17A 0.0057 1.0214 0.3118 0.027 Uiso calc R 1 . .
    C C18 -0.02633(17) 0.7862(2) 0.37546(9) 0.0183(3) Uani d . 1 . .
loop_
    _atom_site_aniso_label
    _atom_site_aniso_U_11
    _atom_site_aniso_U_22
    _atom_site_aniso_U_33
    _atom_site_aniso_U_12
    _atom_site_aniso_U_13
    _atom_site_aniso_U_23
    O1 0.0354(8) 0.0311(7) 0.0315(7) -0.0065(6) 0.0025(6) 0.0025(6)
    O2 0.0274(7) 0.0201(6) 0.0345(7) -0.0029(5) 0.0002(5) -0.0029(5)
    N1 0.0185(7) 0.0161(6) 0.0193(7) -0.0016(5) -0.0006(5) -0.0015(5)
    N2 0.0181(7) 0.0163(7) 0.0193(7) -0.0023(6) 0.0005(5) -0.0004(5)
    C1 0.0193(8) 0.0179(8) 0.0195(8) -0.0011(7) 0.0010(6) -0.0024(6)
    C2 0.0244(9) 0.0252(9) 0.0178(8) -0.0035(7) -0.0015(6) -0.0026(7)
    C3 0.0222(9) 0.0231(8) 0.0204(8) -0.0048(7) -0.0015(6) -0.0040(7)
    C4 0.0158(8) 0.0181(8) 0.0204(8) 0.0007(6) 0.0010(6) -0.0024(6)
    C5 0.0171(8) 0.0191(8) 0.0183(8) 0.0003(6) 0.0011(6) -0.0013(6)
    C6 0.0269(9) 0.0165(8) 0.0194(8) -0.0013(7) 0.0013(6) -0.0023(6)
    C7 0.0192(8) 0.0235(9) 0.0264(9) 0.0014(7) 0.0008(7) 0.0066(7)
    C8 0.0348(11) 0.0229(9) 0.0337(10) -0.0003(8) -0.0126(8) 0.0036(8)
    C9 0.0527(14) 0.0231(9) 0.0229(9) -0.0074(9) -0.0005(9) 0.0051(8)
    C10 0.0163(8) 0.0162(7) 0.0226(8) 0.0003(6) 0.0024(6) -0.0024(6)
    C11 0.0230(9) 0.0166(8) 0.0205(8) -0.0017(7) 0.0041(6) -0.0019(6)
    C12 0.0200(9) 0.0233(8) 0.0243(8) 0.0014(7) 0.0010(7) 0.0008(7)
    C13 0.0206(9) 0.0346(10) 0.0311(10) -0.0094(8) 0.0041(7) -0.0100(8)
    C14 0.0331(11) 0.0193(9) 0.0340(10) -0.0099(8) 0.0087(8) -0.0073(8)
    C15 0.0143(8) 0.0178(8) 0.0234(8) -0.0011(6) 0.0024(6) -0.0013(6)
    C16 0.0230(9) 0.0198(8) 0.0258(9) -0.0051(7) 0.0002(7) 0.0022(7)
    C17 0.0243(9) 0.0202(8) 0.0228(8) -0.0021(7) 0.0010(7) 0.0040(7)
    C18 0.0186(8) 0.0178(8) 0.0181(8) 0.0005(6) 0.0008(6) -0.0001(6)
_geom_special_details
;
All esds (except the esd in the dihedral angle between two l.s. planes) are
estimated using the full covariance matrix. The cell esds are taken into
account individually in the estimation of esds in distances, angles and
torsion angles; correlations between esds in cell parameters are only used
when they are defined by crystal symmetry. An approximate (isotropic)
treatment of cell esds is used for estimating esds involving l.s. planes.
;
loop_
    _geom_bond_atom_site_label_1
    _geom_bond_atom_site_label_2
    _geom_bond_site_symmetry_2
    _geom_bond_distance
    _geom_bond_publ_flag
    O1 C6 . 1.359(2) ?
    O1 C9 . 1.387(2) ?
    O2 C11 . 1.371(2) ?
    O2 C14 . 1.373(2) ?
    N1 C1 . 1.367(2) ?
    N1 C4 . 1.371(2) ?
    N2 C18 . 1.373(2) ?
    N2 C15 . 1.378(2) ?
    N2 H2N . 0.92(2) ?
    C1 C5 . 1.414(2) ?
    C1 C2 . 1.452(2) ?
    C2 C3 . 1.340(2) ?
    C2 H2A . 0.9500 ?
    C3 C4 . 1.453(2) ?
    C3 H3A . 0.9500 ?
    C4 C10 . 1.415(2) ?
    C5 C18 3_566 1.398(2) ?
    C5 C6 . 1.470(2) ?
    C6 C7 . 1.349(2) ?
    C7 C8 . 1.414(2) ?
    C7 H7A . 0.9500 ?
    C8 C9 . 1.329(3) ?
    C8 H8A . 0.9500 ?
    C9 H9A . 0.9500 ?
    C10 C15 . 1.404(2) ?
    C10 C11 . 1.468(2) ?
    C11 C12 . 1.351(2) ?
    C12 C13 . 1.427(3) ?
    C12 H12A . 0.9500 ?
    C13 C14 . 1.344(3) ?
    C13 H13A . 0.9500 ?
    C14 H14A . 0.9500 ?
    C15 C16 . 1.423(2) ?
    C16 C17 . 1.363(2) ?
    C16 H16A . 0.9500 ?
    C17 C18 . 1.432(2) ?
    C17 H17A . 0.9500 ?
    C18 C5 3_566 1.398(2) ?
loop_
    _geom_angle_atom_site_label_1
    _geom_angle_atom_site_label_2
    _geom_angle_atom_site_label_3
    _geom_angle_site_symmetry_1
    _geom_angle_site_symmetry_3
    _geom_angle
    _geom_angle_publ_flag
    C6 O1 C9 . . 106.18(15) ?
    C11 O2 C14 . . 106.71(14) ?
    C1 N1 C4 . . 104.95(13) ?
    C18 N2 C15 . . 110.34(14) ?
    C18 N2 H2N . . 125.5(13) ?
    C15 N2 H2N . . 123.7(13) ?
    N1 C1 C5 . . 126.03(15) ?
    N1 C1 C2 . . 110.81(14) ?
    C5 C1 C2 . . 123.13(15) ?
    C3 C2 C1 . . 106.82(15) ?
    C3 C2 H2A . . 126.6 ?
    C1 C2 H2A . . 126.6 ?
    C2 C3 C4 . . 106.44(15) ?
    C2 C3 H3A . . 126.8 ?
    C4 C3 H3A . . 126.8 ?
    N1 C4 C10 . . 125.42(14) ?
    N1 C4 C3 . . 110.87(14) ?
    C10 C4 C3 . . 123.71(15) ?
    C18 C5 C1 3_566 . 125.99(15) ?
    C18 C5 C6 3_566 . 117.66(14) ?
    C1 C5 C6 . . 116.27(14) ?
    C7 C6 O1 . . 109.88(15) ?
    C7 C6 C5 . . 129.05(16) ?
    O1 C6 C5 . . 120.94(15) ?
    C6 C7 C8 . . 107.00(16) ?
    C6 C7 H7A . . 126.5 ?
    C8 C7 H7A . . 126.5 ?
    C9 C8 C7 . . 106.94(16) ?
    C9 C8 H8A . . 126.5 ?
    C7 C8 H8A . . 126.5 ?
    C8 C9 O1 . . 109.99(17) ?
    C8 C9 H9A . . 125.0 ?
    O1 C9 H9A . . 125.0 ?
    C15 C10 C4 . . 124.46(15) ?
    C15 C10 C11 . . 118.31(15) ?
    C4 C10 C11 . . 117.21(14) ?
    C12 C11 O2 . . 109.69(15) ?
    C12 C11 C10 . . 130.76(16) ?
    O2 C11 C10 . . 119.51(14) ?
    C11 C12 C13 . . 106.88(16) ?
    C11 C12 H12A . . 126.6 ?
    C13 C12 H12A . . 126.6 ?
    C14 C13 C12 . . 106.52(16) ?
    C14 C13 H13A . . 126.7 ?
    C12 C13 H13A . . 126.7 ?
    C13 C14 O2 . . 110.19(16) ?
    C13 C14 H14A . . 124.9 ?
    O2 C14 H14A . . 124.9 ?
    N2 C15 C10 . . 125.79(15) ?
    N2 C15 C16 . . 106.53(14) ?
    C10 C15 C16 . . 127.66(15) ?
    C17 C16 C15 . . 108.49(15) ?
    C17 C16 H16A . . 125.8 ?
    C15 C16 H16A . . 125.8 ?
    C16 C17 C18 . . 108.02(15) ?
    C16 C17 H17A . . 126.0 ?
    C18 C17 H17A . . 126.0 ?
    N2 C18 C5 . 3_566 126.57(15) ?
    N2 C18 C17 . . 106.56(14) ?
    C5 C18 C17 3_566 . 126.81(15) ?
loop_
    _geom_torsion_atom_site_label_1
    _geom_torsion_atom_site_label_2
    _geom_torsion_atom_site_label_3
    _geom_torsion_atom_site_label_4
    _geom_torsion_site_symmetry_1
    _geom_torsion_site_symmetry_2
    _geom_torsion_site_symmetry_3
    _geom_torsion_site_symmetry_4
    _geom_torsion
    _geom_torsion_publ_flag
    C4 N1 C1 C5 . . . . -178.98(16) ?
    C4 N1 C1 C2 . . . . 2.96(18) ?
    N1 C1 C2 C3 . . . . -1.3(2) ?
    C5 C1 C2 C3 . . . . -179.43(16) ?
    C1 C2 C3 C4 . . . . -0.86(19) ?
    C1 N1 C4 C10 . . . . 177.00(15) ?
    C1 N1 C4 C3 . . . . -3.52(18) ?
    C2 C3 C4 N1 . . . . 2.8(2) ?
    C2 C3 C4 C10 . . . . -177.70(15) ?
    N1 C1 C5 C18 . . . 3_566 -11.1(3) ?
    C2 C1 C5 C18 . . . 3_566 166.76(16) ?
    N1 C1 C5 C6 . . . . 165.50(15) ?
    C2 C1 C5 C6 . . . . -16.7(2) ?
    C9 O1 C6 C7 . . . . 0.23(19) ?
    C9 O1 C6 C5 . . . . 176.41(15) ?
    C18 C5 C6 C7 3_566 . . . 126.53(19) ?
    C1 C5 C6 C7 . . . . -50.3(2) ?
    C18 C5 C6 O1 3_566 . . . -48.8(2) ?
    C1 C5 C6 O1 . . . . 134.29(16) ?
    O1 C6 C7 C8 . . . . -0.7(2) ?
    C5 C6 C7 C8 . . . . -176.46(17) ?
    C6 C7 C8 C9 . . . . 0.9(2) ?
    C7 C8 C9 O1 . . . . -0.8(2) ?
    C6 O1 C9 C8 . . . . 0.4(2) ?
    N1 C4 C10 C15 . . . . 11.0(3) ?
    C3 C4 C10 C15 . . . . -168.37(16) ?
    N1 C4 C10 C11 . . . . -167.21(15) ?
    C3 C4 C10 C11 . . . . 13.4(2) ?
    C14 O2 C11 C12 . . . . -0.13(18) ?
    C14 O2 C11 C10 . . . . -178.14(14) ?
    C15 C10 C11 C12 . . . . -136.32(19) ?
    C4 C10 C11 C12 . . . . 42.0(2) ?
    C15 C10 C11 O2 . . . . 41.2(2) ?
    C4 C10 C11 O2 . . . . -140.43(15) ?
    O2 C11 C12 C13 . . . . 0.29(19) ?
    C10 C11 C12 C13 . . . . 177.99(16) ?
    C11 C12 C13 C14 . . . . -0.3(2) ?
    C12 C13 C14 O2 . . . . 0.3(2) ?
    C11 O2 C14 C13 . . . . -0.09(19) ?
    C18 N2 C15 C10 . . . . 176.59(15) ?
    C18 N2 C15 C16 . . . . -1.62(18) ?
    C4 C10 C15 N2 . . . . -0.6(3) ?
    C11 C10 C15 N2 . . . . 177.63(15) ?
    C4 C10 C15 C16 . . . . 177.22(16) ?
    C11 C10 C15 C16 . . . . -4.5(3) ?
    N2 C15 C16 C17 . . . . 2.51(19) ?
    C10 C15 C16 C17 . . . . -175.66(17) ?
    C15 C16 C17 C18 . . . . -2.4(2) ?
    C15 N2 C18 C5 . . . 3_566 177.44(16) ?
    C15 N2 C18 C17 . . . . 0.17(18) ?
    C16 C17 C18 N2 . . . . 1.42(19) ?
    C16 C17 C18 C5 . . . 3_566 -175.84(16) ?
loop_
    _geom_hbond_atom_site_label_D
    _geom_hbond_atom_site_label_H
    _geom_hbond_atom_site_label_A
    _geom_hbond_site_symmetry_A
    _geom_hbond_distance_DH
    _geom_hbond_distance_HA
    _geom_hbond_distance_DA
    _geom_hbond_angle_DHA
    N2 H2N N1 . 0.92(2) 2.29(2) 2.886(2) 121.5(16)
    N2 H2N N1 3_566 0.92(2) 2.41(2) 2.9618(19) 118.1(15)
    C16 H16A O2 . 0.95 2.35 2.855(2) 112.8
    C17 H17A O1 3_566 0.95 2.39 2.906(2) 114.1
data_global
_journal_date_recd_electronic     2010-03-17
_journal_date_accepted     2010-04-19
_journal_name_full     'Acta Crystallographica, Section E'
_journal_year     2010
_journal_volume     66
_journal_issue      5
_journal_page_first     o1160
_journal_page_last     o1161
_journal_paper_category     QO
_journal_coeditor_code     BT5220
_publ_contact_author_name     'Ravikanth, M.'
_publ_contact_author_address
;
Department of Chemistry,
Indian Institute ofTechnology Bombay,
Powai, Mumbai 400076,
India
;
_publ_contact_author_email     'ravikanth@chem.iitb.ac.in'
_publ_contact_author_fax     '91 22 25767176'
_publ_contact_author_phone     '91 22 25767152'
_publ_section_title
;
5,10,15,20-Tetra-2-furylporphyrin
;
loop_
    _publ_author_name
    _publ_author_footnote
    _publ_author_address
    'Ghosh, Avijit' .
;
Department of Chemistry,
Indian Institute of Technology Bombay,
Powai, Mumbai 400 076,
India
;
    'Butcher, Ray J.' .
;
Department of Chemistry
Howard University
525 College Street NW
Washington
DC 20059
USA
;
    'Mobin, Shaikh M.' .
;
National Single Crystal X-ray Diffraction Facility,
Indian Institute of Technology Bombay,
Powai, Mumbai 400 076,
India
;
    'Ravikanth, M.' .
;
Department of Chemistry,
Indian Institute of Technology Bombay,
Powai, Mumbai 400 076,
India
;
