# Supplementary material for: 5,10,15,20-Tetra-2-furylporphyrin
Source: Acta Crystallogr Sect E Struct Rep Online. 2010 Apr 24;66(Pt 5):o1160–1. doi: 10.1107/S1600536810014285 (PMC2979040; doi:10.1107/S1600536810014285)
Supplement: Supplementary file 2 [file e-66-o1160-Isup2.hkl]

# 
# h,k,l, Fc-squared, Fo-squared, sigma(Fo-squared) and status flag 
# 
data_I
_shelx_title ' MR028 in P2(1)/c' 
_shelx_refln_list_code          4 
_shelx_F_calc_maximum      170.85 
_exptl_crystal_F_000       596.00 
_reflns_d_resolution_high  0.6583 
 
loop_ 
 _symmetry_equiv_pos_as_xyz 
 'x, y, z' 
 '-x, y+1/2, -z+1/2' 
 '-x, -y, -z' 
 'x, -y-1/2, z-1/2' 
 
_cell_length_a     9.6068 
_cell_length_b     7.3956 
_cell_length_c    18.1770 
_cell_angle_alpha  90.000 
_cell_angle_beta   97.419 
_cell_angle_gamma  90.000 
 
_shelx_F_squared_multiplier     1.000 
 
loop_ 
 _refln_index_h 
 _refln_index_k 
 _refln_index_l 
 _refln_F_squared_calc 
 _refln_F_squared_meas 
 _refln_F_squared_sigma 
 _refln_observed_status 
   2   0   0     5723.01     5796.66     28.31 o 
   3   0   0     1174.59     1186.33     22.64 o 
   4   0   0       36.36       46.38     11.84 o 
   5   0   0       22.07       19.93     11.72 o 
   6   0   0     1264.02     1441.02     34.03 o 
   7   0   0      437.50      460.07     23.25 o 
   8   0   0      188.37      180.10     19.17 o 
   9   0   0       48.46       19.14     15.26 o 
  10   0   0       99.66       73.77     19.57 o 
  11   0   0      623.06      548.59     60.15 o 
  12   0   0      354.69      401.00     24.12 o 
  13   0   0       94.85       86.90     30.82 o 
   1   1   0     1141.81     1145.31      4.73 o 
   2   1   0     1271.51     1456.26      5.80 o 
   3   1   0     1271.61     1328.78     12.50 o 
   4   1   0       35.80       43.56      4.96 o 
   5   1   0     1423.99     1543.08     18.68 o 
   6   1   0      133.36      138.43      9.87 o 
   7   1   0        4.32        1.57      8.00 o 
   8   1   0       11.38       12.50      9.25 o 
   9   1   0      108.10      107.58     11.47 o 
  10   1   0       46.00       38.70     10.89 o 
  11   1   0        6.99       17.71     11.08 o 
  12   1   0      139.17      158.66     19.56 o 
  13   1   0       37.47       26.67     17.63 o 
  14   1   0       13.12       29.31     24.54 o 
   0   2   0     3008.39     2900.01     11.49 o 
   1   2   0        2.37        3.82      4.31 o 
   2   2   0       20.71       35.30      4.45 o 
   3   2   0     1353.81     1406.23     10.97 o 
   4   2   0      607.70      680.18     15.41 o 
   5   2   0        0.43        1.91      3.16 o 
   6   2   0      198.26      179.21      6.41 o 
   7   2   0       67.36       85.50      9.98 o 
   8   2   0        5.33       19.09     10.60 o 
   9   2   0       33.17       42.16      8.99 o 
  10   2   0      328.32      306.44     15.18 o 
  11   2   0       54.04       30.54     16.64 o 
  12   2   0       91.11       88.85     18.77 o 
  13   2   0      182.17      159.74     21.83 o 
   1   3   0      278.54      311.13      5.52 o 
   2   3   0      301.01      372.16      7.38 o 
   3   3   0       20.10       36.42      5.29 o 
   4   3   0       22.54       23.48      4.93 o 
   5   3   0      154.25      157.31      5.00 o 
   6   3   0       75.68       81.40      4.97 o 
   7   3   0       11.26       13.32      6.14 o 
   8   3   0      278.84      269.01     11.53 o 
   9   3   0       59.41       59.03     12.45 o 
  10   3   0       53.97       43.15     16.94 o 
  11   3   0       16.50       27.98     17.41 o 
  12   3   0        0.20        6.40     18.03 o 
  13   3   0       13.00        0.27     19.64 o 
   0   4   0     1699.69     1921.56     15.61 o 
   1   4   0        0.13        1.07      2.50 o 
   2   4   0      272.42      271.72      6.97 o 
   3   4   0      260.68      241.49      7.84 o 
   4   4   0      510.86      502.43     12.14 o 
   5   4   0      137.66      121.75      9.26 o 
   6   4   0      189.06      173.23      8.64 o 
   7   4   0        0.19       15.83     11.54 o 
   8   4   0      644.64      581.00     19.66 o 
   9   4   0       38.68       28.37     16.02 o 
  10   4   0       39.93       30.63     16.87 o 
  11   4   0        5.12       10.30     17.37 o 
  12   4   0       19.65       13.04     17.83 o 
   1   5   0       27.10       33.63      5.01 o 
   2   5   0      230.59      225.37      5.84 o 
   3   5   0      164.53      145.75      8.05 o 
   4   5   0      516.45      497.40     11.29 o 
   5   5   0        1.98        9.52      6.14 o 
   6   5   0       27.42       48.37     11.79 o 
   7   5   0        9.95       24.31     15.04 o 
   8   5   0      304.45      310.62     21.77 o 
   9   5   0       52.27       67.86     19.03 o 
  10   5   0        0.94        2.03     17.24 o 
  11   5   0       30.14       29.65     18.85 o 
  12   5   0        7.96       19.81     19.04 o 
   0   6   0       12.31       22.68      8.03 o 
   1   6   0       59.48       50.80      6.10 o 
   2   6   0      121.33      144.48      8.84 o 
   3   6   0      121.63      123.42      8.71 o 
   4   6   0      481.00      478.50     12.31 o 
   5   6   0      428.97      400.52     17.28 o 
   6   6   0       95.82      103.50     15.30 o 
   7   6   0      158.93      179.31     21.61 o 
   8   6   0       15.65       23.12     12.49 o 
   9   6   0       21.22       20.82     17.09 o 
  10   6   0        4.20        2.61     18.30 o 
  11   6   0        1.75        0.02     19.39 o 
   1   7   0      852.20      786.32     17.99 o 
   2   7   0       47.51       50.93      8.37 o 
   3   7   0       41.73       48.29      8.13 o 
   4   7   0       28.29       36.32      9.43 o 
   5   7   0       23.47       36.05     12.48 o 
   6   7   0      213.13      224.84     16.33 o 
   7   7   0       42.39       47.03     13.81 o 
   8   7   0       57.65       66.95     18.44 o 
   9   7   0        5.24        3.18     18.46 o 
  10   7   0       33.78       43.57     20.55 o 
   0   8   0      279.14      260.37     22.52 o 
   1   8   0       34.48       46.85     14.90 o 
   2   8   0      141.19      133.59     10.41 o 
   3   8   0       54.23       47.13     11.38 o 
   4   8   0        0.21        1.18     11.01 o 
   5   8   0       51.76       65.15     14.38 o 
   6   8   0        9.68       16.18     13.34 o 
   7   8   0       30.75       38.36     14.95 o 
   8   8   0       28.08       19.86     18.35 o 
   9   8   0       44.42       41.87     29.48 o 
   1   9   0      120.03      125.50     13.67 o 
   2   9   0        0.01        6.35     15.45 o 
   3   9   0       17.74       33.20     16.36 o 
   4   9   0       40.56       36.19     13.57 o 
   5   9   0      122.49      120.13     16.37 o 
   6   9   0       90.20      107.94     16.82 o 
   7   9   0       16.60       21.68     18.85 o 
   8   9   0       40.36       58.76     26.43 o 
   0  10   0      104.73      117.54     22.33 o 
   1  10   0      109.67      160.98     23.94 o 
   2  10   0        4.82       19.13     17.01 o 
   3  10   0        0.30       14.14     16.81 o 
   4  10   0       37.75       18.16     21.10 o 
   5  10   0       22.72       19.45     29.10 o 
   6  10   0       21.65       31.03     30.41 o 
   1  11   0       92.41       82.64     26.22 o 
 -14   1   1        0.60      -22.37     23.05 o 
 -13   1   1        0.02        4.20     17.06 o 
 -12   1   1       59.33       59.65     17.10 o 
 -11   1   1       25.63       32.01     11.41 o 
 -10   1   1       14.67       26.46     10.23 o 
  -9   1   1       13.47       19.68      9.66 o 
  -8   1   1      634.20      606.32     16.72 o 
  -7   1   1        9.09       21.66      8.47 o 
  -6   1   1      126.87      114.95      9.75 o 
  -5   1   1      460.06      428.65     13.11 o 
  -4   1   1      857.32      995.15      9.53 o 
  -3   1   1      134.51      121.66      4.29 o 
  -2   1   1      730.32      749.72      8.21 o 
  -1   1   1      156.00      206.67      3.06 o 
   1   1   1      141.93      167.20      2.53 o 
   2   1   1     4046.54     4581.34     14.23 o 
   3   1   1      188.53      154.07      6.04 o 
   4   1   1      181.20      195.57      6.76 o 
   5   1   1      484.06      497.54      9.72 o 
   6   1   1       16.14       26.03      7.89 o 
   7   1   1        1.88       10.82      8.44 o 
   8   1   1      470.48      429.97     15.20 o 
   9   1   1      245.47      268.90     14.25 o 
  10   1   1       26.18       21.59     10.25 o 
  11   1   1       82.21      106.86     12.96 o 
  12   1   1       74.33       66.62     17.62 o 
  13   1   1       24.18       39.31     15.60 o 
  14   1   1        1.23       -4.94     23.30 o 
 -14   2   1       12.62       17.09     24.51 o 
 -13   2   1       38.97       34.04     18.60 o 
 -12   2   1       22.07       31.00     16.96 o 
 -11   2   1        2.01       -0.54     16.16 o 
 -10   2   1        1.15        4.16      9.80 o 
  -9   2   1       78.94       88.54     10.54 o 
  -8   2   1        5.81       18.98     11.80 o 
  -7   2   1       99.53      108.81      5.87 o 
  -6   2   1      336.75      380.40      7.79 o 
  -5   2   1      198.96      208.46      4.13 o 
  -4   2   1      532.46      495.51      5.03 o 
  -3   2   1      380.44      413.00      5.99 o 
  -2   2   1      142.76      137.95      4.25 o 
  -1   2   1      887.55      929.66     10.67 o 
   0   2   1     8440.01     8915.60     45.98 o 
   1   2   1       93.56      123.14     11.25 o 
   2   2   1      821.69      799.34      6.70 o 
   3   2   1      191.35      135.96      3.75 o 
   4   2   1      471.47      547.94      8.05 o 
   5   2   1        7.39        5.11      4.58 o 
   6   2   1       10.45       11.67      5.21 o 
   7   2   1       89.85      104.53      9.57 o 
   8   2   1      406.52      416.26     21.97 o 
   9   2   1        3.63        9.09      9.19 o 
  10   2   1      274.08      266.05     14.61 o 
  11   2   1       13.04       16.83     16.43 o 
  12   2   1       48.56       35.91     17.53 o 
  13   2   1        2.24       15.26     18.01 o 
 -13   3   1        4.18       -0.61     18.94 o 
 -12   3   1       85.11       99.31     20.44 o 
 -11   3   1        9.26       21.67     17.34 o 
 -10   3   1      114.80      105.36     18.31 o 
  -9   3   1      120.87       94.62     16.96 o 
  -8   3   1       43.25       49.67      8.60 o 
  -7   3   1       58.29       62.30      5.34 o 
  -6   3   1      146.01      178.38      4.84 o 
  -5   3   1      305.42      290.07      8.23 o 
  -4   3   1     1504.17     1593.59     15.46 o 
  -3   3   1       36.65       48.56      3.57 o 
  -2   3   1       37.97       62.12      6.72 o 
  -1   3   1     1141.16     1271.54      9.28 o 
   0   3   1       10.69       21.04      3.46 o 
   1   3   1      633.63      521.40     10.37 o 
   2   3   1     2229.46     2250.38     16.83 o 
   3   3   1      336.55      310.95      8.06 o 
   4   3   1      185.30      162.33      4.85 o 
   5   3   1      204.87      221.68      7.03 o 
   6   3   1       26.78       28.55      4.68 o 
   7   3   1      122.49      151.73     17.85 o 
   8   3   1       31.68       39.38      7.52 o 
   9   3   1      174.52      184.96     14.81 o 
  10   3   1       10.85       22.46     16.66 o 
  11   3   1        8.11        0.94     16.87 o 
  12   3   1       32.90       69.26     19.81 o 
  13   3   1        0.16        8.69     22.17 o 
 -12   4   1       31.15       72.93     19.66 o 
 -11   4   1        2.04        9.20     17.01 o 
 -10   4   1       54.93       69.73     17.95 o 
  -9   4   1       53.65       66.06     16.70 o 
  -8   4   1       99.57      109.63     17.17 o 
  -7   4   1      292.15      259.83     24.82 o 
  -6   4   1       22.42       15.31      4.70 o 
  -5   4   1      568.47      558.62     14.28 o 
  -4   4   1      406.54      407.48      6.74 o 
  -3   4   1      537.81      586.00      9.66 o 
  -2   4   1      104.17       85.58      3.88 o 
  -1   4   1       39.05       53.83      4.26 o 
   0   4   1       70.21       87.46      3.89 o 
   1   4   1       32.63       42.95      3.81 o 
   2   4   1        4.65        6.77      5.71 o 
   3   4   1      377.01      302.53      9.52 o 
   4   4   1      434.53      463.36     12.26 o 
   5   4   1      244.71      206.55      8.92 o 
   6   4   1      613.34      578.14     13.40 o 
   7   4   1        0.01        0.84     11.76 o 
   8   4   1        0.03       -0.26     12.34 o 
   9   4   1        4.22        5.12     12.70 o 
  10   4   1       56.14       57.11     30.43 o 
  11   4   1       60.51       98.47     19.67 o 
  12   4   1      158.77      179.90     22.83 o 
 -12   5   1       11.02       31.83     19.58 o 
 -11   5   1        0.03       12.53     17.93 o 
 -10   5   1       17.22       19.45     17.20 o 
  -9   5   1        0.88       12.75     16.39 o 
  -8   5   1       18.90       26.36     11.63 o 
  -7   5   1      207.08      185.45     13.94 o 
  -6   5   1      100.76      101.28     12.02 o 
  -5   5   1      103.03      105.49      7.32 o 
  -4   5   1      714.84      670.84     12.33 o 
  -3   5   1        0.80        2.05      5.40 o 
  -2   5   1      129.24      137.28      4.81 o 
  -1   5   1       45.78       48.37      4.58 o 
   0   5   1      721.38      730.77      9.32 o 
   1   5   1      147.67      155.15      5.22 o 
   2   5   1       96.68      108.25      4.88 o 
   3   5   1      376.77      357.53     11.99 o 
   4   5   1        6.83       10.28      6.43 o 
   5   5   1     1223.86     1117.84     19.62 o 
   6   5   1      264.59      243.39     18.89 o 
   7   5   1        4.46       -4.65     14.50 o 
   8   5   1        0.01        3.36     15.16 o 
   9   5   1        5.46        6.41     16.35 o 
  10   5   1        9.24       24.68     17.70 o 
  11   5   1       32.63       39.58     19.20 o 
  12   5   1       24.82       10.20     30.83 o 
 -11   6   1       29.16       22.77     19.35 o 
 -10   6   1       19.33       49.94     19.25 o 
  -9   6   1        0.08        2.99     17.63 o 
  -8   6   1       23.95       32.61     16.82 o 
  -7   6   1      277.74      282.53     16.56 o 
  -6   6   1      171.39      173.74     14.38 o 
  -5   6   1       81.27      100.68     14.86 o 
  -4   6   1       93.88       94.40      7.97 o 
  -3   6   1      237.09      232.80      9.99 o 
  -2   6   1        1.21       11.12      8.74 o 
  -1   6   1      359.92      359.90      8.30 o 
   0   6   1       41.93       45.40      4.76 o 
   1   6   1      348.82      331.37      8.03 o 
   2   6   1      144.35      139.15      8.82 o 
   3   6   1        0.11        9.35      7.07 o 
   4   6   1      496.40      478.59     13.58 o 
   5   6   1       22.16       24.92     11.46 o 
   6   6   1       36.37       30.86     11.99 o 
   7   6   1        6.13        9.96     12.49 o 
   8   6   1      160.23      167.75     15.92 o 
   9   6   1       77.45       73.45     19.22 o 
  10   6   1      110.70      140.32     21.63 o 
  11   6   1        0.56       18.03     19.70 o 
 -10   7   1       35.00       43.78     19.16 o 
  -9   7   1      138.13      163.37     26.00 o 
  -8   7   1        0.87       13.67     17.19 o 
  -7   7   1       18.61       28.32     13.12 o 
  -6   7   1      144.39      155.69     15.45 o 
  -5   7   1       10.77       22.49     12.24 o 
  -4   7   1      183.74      193.23     11.87 o 
  -3   7   1       15.62       16.92      8.00 o 
  -2   7   1       55.55       43.02      9.73 o 
  -1   7   1       27.66       31.57      9.12 o 
   0   7   1      390.90      350.48     10.08 o 
   1   7   1       39.48       44.83      9.27 o 
   2   7   1       34.27       39.81      8.04 o 
   3   7   1      510.72      491.81     13.69 o 
   4   7   1      154.24      168.14     10.16 o 
   5   7   1       16.05       25.20     12.42 o 
   6   7   1       48.57       66.15     13.87 o 
   7   7   1      109.50       96.04     15.01 o 
   8   7   1        9.14       22.17     16.99 o 
   9   7   1       50.73       38.03     19.51 o 
  10   7   1       68.79       59.40     20.51 o 
  -9   8   1       24.71       39.02     20.14 o 
  -8   8   1       57.96       54.23     18.95 o 
  -7   8   1       93.26      107.86     19.99 o 
  -6   8   1        0.31        7.89     13.24 o 
  -5   8   1       23.73       16.85     13.06 o 
  -4   8   1        4.66        8.95     11.25 o 
  -3   8   1        0.38        6.00     10.74 o 
  -2   8   1      743.64      655.76     16.29 o 
  -1   8   1        6.16       14.46     14.31 o 
   0   8   1      124.59      108.39     13.61 o 
   1   8   1       10.39       13.30     10.70 o 
   2   8   1       18.68       28.52      8.60 o 
   3   8   1        1.19        8.70      8.40 o 
   4   8   1       16.57       33.03     12.85 o 
   5   8   1       81.97       95.93     14.92 o 
   6   8   1      118.92      112.04     15.63 o 
   7   8   1       16.23       29.69     14.33 o 
   8   8   1       48.17       74.03     26.14 o 
   9   8   1       85.18       74.37     22.22 o 
  -8   9   1       15.94       26.55     26.53 o 
  -7   9   1      208.14      191.93     30.70 o 
  -6   9   1       74.99       96.04     16.78 o 
  -5   9   1       30.24       43.12     14.53 o 
  -4   9   1       14.18       34.16     12.03 o 
  -3   9   1        4.15       14.10     15.75 o 
  -2   9   1       46.61       51.85     16.21 o 
  -1   9   1       26.54       31.19     11.69 o 
   0   9   1       25.84       35.94     13.67 o 
   1   9   1        0.14        3.20     10.96 o 
   2   9   1       18.31       30.48     11.78 o 
   3   9   1      115.49      138.08     18.21 o 
   4   9   1       98.13       98.26     14.63 o 
   5   9   1       23.76       28.92     14.20 o 
   6   9   1        6.89       17.42     14.93 o 
   7   9   1       23.36       27.10     19.02 o 
  -5  10   1       32.80       16.76     30.19 o 
  -4  10   1       47.07       65.05     21.73 o 
  -3  10   1        1.28       16.16     16.68 o 
  -2  10   1       25.76       40.10     17.87 o 
  -1  10   1       13.63        9.57     15.40 o 
   0  10   1       32.33       30.16     14.28 o 
   1  10   1       18.06       26.98     20.92 o 
   2  10   1        7.74       14.87     17.04 o 
   3  10   1       34.25       51.51     21.87 o 
   4  10   1        4.57       17.65     20.86 o 
   5  10   1       51.88       63.91     34.07 o 
   6  10   1       69.87       33.99     30.41 o 
  -1  11   1      191.33      161.98     29.38 o 
 -13   0   2      142.34      192.89     34.52 o 
 -12   0   2       40.79       53.32     16.74 o 
 -11   0   2      243.71      242.35     25.43 o 
 -10   0   2        7.83       25.81     16.71 o 
  -9   0   2      396.03      341.96     23.85 o 
  -8   0   2       11.00       10.17     13.59 o 
  -7   0   2      170.19      170.83     16.98 o 
  -6   0   2      354.53      379.26     19.69 o 
  -5   0   2       26.42       33.08      9.16 o 
  -4   0   2       23.80       79.28      9.51 o 
  -3   0   2     2294.39     2705.42     36.17 o 
  -2   0   2      782.62      785.34    101.05 o 
   1   0   2     6964.08     6957.65     36.63 o 
   2   0   2     2475.59     2553.42     41.40 o 
   3   0   2      996.01      779.43     18.55 o 
   4   0   2     1571.78     1587.20     20.81 o 
   5   0   2       27.55       43.53     12.87 o 
   6   0   2      306.37      276.08     18.63 o 
   7   0   2       70.01       51.84     15.23 o 
   8   0   2      182.84      129.88     18.31 o 
   9   0   2        7.40       22.75     16.69 o 
  10   0   2       26.15       49.46     17.52 o 
  11   0   2      383.16      357.32     22.30 o 
  12   0   2       66.59       63.71     16.88 o 
  13   0   2      156.82      143.83     20.73 o 
 -14   1   2      189.68      187.74     29.66 o 
 -13   1   2      146.03      145.05     20.45 o 
 -12   1   2       32.15       29.28     19.95 o 
 -11   1   2       39.05       47.60     11.68 o 
 -10   1   2      456.66      430.54     17.01 o 
  -9   1   2        7.38       15.18      9.29 o 
  -8   1   2      391.71      341.51     16.49 o 
  -7   1   2      533.99      549.04     30.80 o 
  -6   1   2      964.13      989.42     19.59 o 
  -5   1   2      822.89      868.55     12.74 o 
  -4   1   2      294.90      250.48      5.34 o 
  -3   1   2     2850.38     2555.34     23.00 o 
  -2   1   2    29190.81    29384.87    174.83 o 
  -1   1   2     4399.07     4706.94     18.75 o 
   0   1   2      308.86      303.25      3.52 o 
   1   1   2     1089.85     1225.23      9.01 o 
   2   1   2      266.88      382.55      5.88 o 
   3   1   2      276.70      302.15      7.42 o 
   4   1   2      605.00      526.12      9.49 o 
   5   1   2      622.24      686.88     11.39 o 
   6   1   2       87.46       60.08     11.27 o 
   7   1   2        2.51        5.59      3.21 o 
   8   1   2      497.83      453.70     15.68 o 
   9   1   2      643.02      640.65     18.89 o 
  10   1   2      327.97      283.52     29.74 o 
  11   1   2       77.10       65.80     12.53 o 
  12   1   2       11.45        6.69     16.57 o 
  13   1   2        1.25       23.31     15.00 o 
  14   1   2        2.47      -18.62     23.14 o 
 -14   2   2        0.74       -0.67     24.72 o 
 -13   2   2       97.34      110.12     33.70 o 
 -12   2   2        6.69       21.46     16.92 o 
 -11   2   2      142.28      127.92     29.20 o 
 -10   2   2      371.62      364.87     44.85 o 
  -9   2   2      274.06      252.98     13.22 o 
  -8   2   2      127.71      131.89     11.87 o 
  -7   2   2      316.80      355.47     17.12 o 
  -6   2   2       34.30       44.73      5.03 o 
  -5   2   2      744.88      813.40      7.18 o 
  -4   2   2     2016.10     2134.79     12.75 o 
  -3   2   2        2.94       12.41      2.81 o 
  -2   2   2     1345.58     1482.12      9.37 o 
  -1   2   2     1731.17     1773.54     10.48 o 
   0   2   2      109.85      145.91      5.08 o 
   1   2   2      596.12      589.21     11.29 o 
   2   2   2       73.35       69.97      4.47 o 
   3   2   2     1209.62     1142.79      8.61 o 
   4   2   2      526.23      574.52      9.55 o 
   5   2   2        0.01        3.45      4.97 o 
   6   2   2      654.29      648.95     13.87 o 
   7   2   2      253.27      235.49      9.06 o 
   8   2   2       71.45       75.26     10.07 o 
   9   2   2      308.28      274.79     14.07 o 
  10   2   2      129.74      120.53     12.30 o 
  11   2   2      239.26      202.43     21.20 o 
  12   2   2       18.80       32.99     17.96 o 
  13   2   2       75.57       90.39     19.92 o 
 -13   3   2       14.15       14.48     18.99 o 
 -12   3   2       79.45       72.79     19.83 o 
 -11   3   2       54.66       66.87     21.36 o 
 -10   3   2       22.36       37.35     16.27 o 
  -9   3   2       11.12        9.86     14.50 o 
  -8   3   2        6.25        3.89      6.18 o 
  -7   3   2      214.79      214.60      8.90 o 
  -6   3   2      567.98      559.62      9.56 o 
  -5   3   2      400.82      364.54     13.57 o 
  -4   3   2       14.36       24.51      3.01 o 
  -3   3   2       86.48      103.06      3.58 o 
  -2   3   2        6.30        7.32      6.63 o 
  -1   3   2       18.30       28.40      3.41 o 
   0   3   2     2687.14     2730.24     16.52 o 
   1   3   2      189.75      197.37      8.21 o 
   2   3   2      205.95      254.99      5.82 o 
   3   3   2       43.18       35.43      4.00 o 
   4   3   2      207.87      232.57      6.24 o 
   5   3   2       77.75       75.35      5.34 o 
   6   3   2      191.63      205.87      7.29 o 
   7   3   2      188.01      173.52     13.93 o 
   8   3   2      353.53      312.83     16.43 o 
   9   3   2        1.42        7.07     12.28 o 
  10   3   2       56.53       49.63     17.20 o 
  11   3   2       44.93       34.64     17.42 o 
  12   3   2        9.65       21.26     18.17 o 
  13   3   2       88.66       61.91     49.43 o 
 -12   4   2       22.19       32.85     18.22 o 
 -11   4   2        2.33        8.52     17.25 o 
 -10   4   2      103.76      135.90     19.41 o 
  -9   4   2       45.30       42.65     16.09 o 
  -8   4   2       18.55       18.26     14.97 o 
  -7   4   2      189.21      195.66     12.96 o 
  -6   4   2       73.12       65.50     10.55 o 
  -5   4   2      282.98      267.63      6.85 o 
  -4   4   2      183.25      191.95      4.74 o 
  -3   4   2       77.15       80.87      5.63 o 
  -2   4   2        7.11        8.87      2.39 o 
  -1   4   2      500.71      533.60      8.27 o 
   0   4   2      159.30      167.28      4.90 o 
   1   4   2      914.36     1056.00     11.17 o 
   2   4   2      892.92     1018.13     19.26 o 
   3   4   2      402.95      443.26      9.31 o 
   4   4   2       69.93       72.72      4.04 o 
   5   4   2       87.62      103.57      9.13 o 
   6   4   2       10.20       20.76      7.00 o 
   7   4   2       86.35       75.42     13.03 o 
   8   4   2      144.97      182.23     15.13 o 
   9   4   2       58.63       70.23     13.91 o 
  10   4   2        0.65       13.79     16.63 o 
  11   4   2       27.62       40.11     18.60 o 
  12   4   2       17.62       30.47     18.47 o 
 -12   5   2       20.38       27.80     19.33 o 
 -11   5   2        2.08       19.69     17.82 o 
 -10   5   2       84.90      108.06     19.81 o 
  -9   5   2       39.74       38.95     16.70 o 
  -8   5   2       32.91       41.58     16.35 o 
  -7   5   2       22.79       33.94     11.23 o 
  -6   5   2      559.03      548.63     17.93 o 
  -5   5   2      232.58      226.36      7.46 o 
  -4   5   2        1.69        4.37      5.14 o 
  -3   5   2       83.92       81.99      6.37 o 
  -2   5   2      414.82      446.95      7.04 o 
  -1   5   2        7.98        6.46      4.14 o 
   0   5   2       24.66       21.22      3.55 o 
   1   5   2      140.54      152.62      5.43 o 
   2   5   2      869.02      896.66     11.27 o 
   3   5   2      690.07      679.93     16.64 o 
   4   5   2       20.32       13.97      7.28 o 
   5   5   2        0.25        2.11      7.11 o 
   6   5   2      194.08      159.89     10.49 o 
   7   5   2      197.17      221.15     19.46 o 
   8   5   2       46.81       50.80     16.58 o 
   9   5   2       31.86       51.76     17.26 o 
  10   5   2        0.03       15.89     17.31 o 
  11   5   2        1.64        6.74     18.35 o 
 -11   6   2       11.26       14.21     19.43 o 
 -10   6   2        5.78       21.20     18.35 o 
  -9   6   2       12.00       15.40     17.21 o 
  -8   6   2       63.45       67.13     17.79 o 
  -7   6   2       97.41      113.25     13.33 o 
  -6   6   2       81.90       71.32     12.54 o 
  -5   6   2        0.01        3.78      9.47 o 
  -4   6   2      192.44      158.01      8.61 o 
  -3   6   2      171.85      158.20      8.03 o 
  -2   6   2      770.54      792.57     14.65 o 
  -1   6   2      386.11      362.72      8.50 o 
   0   6   2      147.41      143.85      6.21 o 
   1   6   2      292.95      254.56      6.57 o 
   2   6   2       46.60       47.64      5.24 o 
   3   6   2       14.50       13.43      7.37 o 
   4   6   2       65.08       83.70      8.99 o 
   5   6   2       56.36       56.42      8.26 o 
   6   6   2       76.25       80.69     13.22 o 
   7   6   2      135.52      146.81     15.17 o 
   8   6   2        0.77       15.18     12.82 o 
   9   6   2        9.92       20.27     17.77 o 
  10   6   2       21.64       23.10     18.82 o 
  11   6   2       48.17       34.12     20.46 o 
 -10   7   2       20.39       13.39     18.93 o 
  -9   7   2       14.90       15.26     18.79 o 
  -8   7   2       10.79        3.79     16.84 o 
  -7   7   2       88.14      116.35     14.81 o 
  -6   7   2       31.74       38.89     12.57 o 
  -5   7   2        5.79       14.01     10.55 o 
  -4   7   2       28.56       32.22      9.68 o 
  -3   7   2        5.99        6.92      7.49 o 
  -2   7   2       79.34       90.27     10.39 o 
  -1   7   2      354.14      328.08     13.65 o 
   0   7   2     1039.82      971.33     14.72 o 
   1   7   2       59.63       56.64      8.09 o 
   2   7   2      181.60      181.44     10.23 o 
   3   7   2        0.18        9.04      7.91 o 
   4   7   2       42.81       48.39      8.35 o 
   5   7   2        6.97        9.31     12.20 o 
   6   7   2      208.42      182.52     15.97 o 
   7   7   2       84.48       93.91     15.03 o 
   8   7   2        2.80       12.55     13.93 o 
   9   7   2        0.37        4.81     18.11 o 
  10   7   2       44.35       41.86     20.38 o 
  -9   8   2       11.87        6.79     19.28 o 
  -8   8   2       85.10      102.60     20.54 o 
  -7   8   2        7.83        1.59     16.82 o 
  -6   8   2       84.44      109.01     15.27 o 
  -5   8   2      312.38      317.27     16.26 o 
  -4   8   2       73.78       90.55     12.70 o 
  -3   8   2      386.08      401.35     18.49 o 
  -2   8   2        1.16        5.38     10.28 o 
  -1   8   2      157.88      152.62     16.97 o 
   0   8   2        5.39        4.66      9.81 o 
   1   8   2       52.98       54.24     11.40 o 
   2   8   2      128.73      125.88     10.13 o 
   3   8   2      144.44      144.71     11.43 o 
   4   8   2       30.11       27.93     12.84 o 
   5   8   2      182.00      150.01     15.85 o 
   6   8   2       47.33       48.89     14.42 o 
   7   8   2      109.66      129.19     16.81 o 
   8   8   2      151.40      184.51     23.14 o 
   9   8   2      343.96      319.90     36.63 o 
  -8   9   2        0.01        5.43     25.43 o 
  -7   9   2        5.58        2.73     19.14 o 
  -6   9   2      123.56      114.38     16.92 o 
  -5   9   2       59.37       76.73     15.48 o 
  -4   9   2       36.31       29.97     12.04 o 
  -3   9   2        7.87       13.40     15.67 o 
  -2   9   2       60.77       63.54     16.39 o 
  -1   9   2      148.74      175.48     18.44 o 
   0   9   2        0.05        6.08     13.39 o 
   1   9   2       10.68       28.85     12.01 o 
   2   9   2       10.15       20.30     11.45 o 
   3   9   2        0.01       12.02     18.75 o 
   4   9   2        3.25        6.17     19.13 o 
   5   9   2        2.18        5.70     14.10 o 
   6   9   2        0.09       14.76     21.23 o 
   7   9   2       22.17        7.91     15.71 o 
  -5  10   2        1.18        1.26     27.91 o 
  -4  10   2        1.60       18.91     17.11 o 
  -3  10   2       27.34       40.16     17.45 o 
  -2  10   2        6.66       24.88     17.16 o 
  -1  10   2        1.95       15.37     15.44 o 
   0  10   2       11.97       26.76     14.24 o 
   1  10   2       31.78       37.69     21.26 o 
   2  10   2        2.23       14.47     22.21 o 
   3  10   2       82.57       58.79     22.51 o 
   4  10   2       18.28       34.42     21.71 o 
   5  10   2       61.38       72.11     31.26 o 
   6  10   2        8.40       19.00     31.05 o 
  -1  11   2       16.73       39.45     25.25 o 
 -14   1   3       47.51       30.17     23.08 o 
 -13   1   3       33.31       42.37     17.83 o 
 -12   1   3       38.55       38.31     16.19 o 
 -11   1   3        0.66        1.81     10.64 o 
 -10   1   3       63.28       62.17     11.29 o 
  -9   1   3       18.97       23.29      9.47 o 
  -8   1   3      162.12      144.31     12.56 o 
  -7   1   3       53.26       60.10      9.83 o 
  -6   1   3      142.93      138.18     11.39 o 
  -5   1   3     1241.76     1334.44     11.63 o 
  -4   1   3        2.22        6.89      2.70 o 
  -3   1   3     5768.61     5663.86     31.45 o 
  -2   1   3    22737.19    22829.75    159.50 o 
  -1   1   3      308.12      325.54      3.14 o 
   0   1   3     7432.21     7482.19     46.95 o 
   1   1   3      165.15      168.54     10.70 o 
   2   1   3      140.69      133.43      6.26 o 
   3   1   3       38.77       31.01      5.63 o 
   4   1   3     1032.40      949.28     12.42 o 
   5   1   3     2216.36     2325.14     20.08 o 
   6   1   3        3.97        9.17      6.12 o 
   7   1   3       70.50       54.66      9.53 o 
   8   1   3      364.06      334.73     14.87 o 
   9   1   3      254.58      241.30     14.18 o 
  10   1   3        1.41       12.12     10.94 o 
  11   1   3        2.74        7.07     11.18 o 
  12   1   3        4.85       22.50     14.09 o 
  13   1   3       10.71       28.76     15.34 o 
 -14   2   3       43.66       51.79     24.49 o 
 -13   2   3       34.89       55.05     18.83 o 
 -12   2   3       53.64       47.27     17.68 o 
 -11   2   3       43.20       60.17     16.74 o 
 -10   2   3       11.46       16.96     15.05 o 
  -9   2   3       84.29       83.33     10.41 o 
  -8   2   3        2.81        5.31      5.30 o 
  -7   2   3       20.89       23.74      5.08 o 
  -6   2   3      694.46      696.71      9.55 o 
  -5   2   3        8.22        7.51      4.40 o 
  -4   2   3      300.52      319.47      5.45 o 
  -3   2   3      404.67      510.70      6.92 o 
  -2   2   3      582.07      657.96      5.87 o 
  -1   2   3      624.92      546.15      8.19 o 
   0   2   3       21.77       11.08      4.63 o 
   1   2   3      851.85      837.11     16.12 o 
   2   2   3      243.43      306.80      8.53 o 
   3   2   3       12.97       10.91      3.18 o 
   4   2   3      632.34      675.64     10.84 o 
   5   2   3      540.34      576.20     11.02 o 
   6   2   3      107.52      102.42      7.15 o 
   7   2   3      302.17      327.45     10.55 o 
   8   2   3       15.17        7.29      8.87 o 
   9   2   3       69.76       56.51     10.79 o 
  10   2   3        2.34        5.29     10.41 o 
  11   2   3        0.78       11.22     16.42 o 
  12   2   3       11.31       36.23     17.60 o 
  13   2   3        3.47       -9.77     18.89 o 
 -13   3   3       31.96       42.03     19.63 o 
 -12   3   3       60.13       50.37     18.59 o 
 -11   3   3       53.15       41.42     17.36 o 
 -10   3   3       20.61       20.99     15.29 o 
  -9   3   3      108.16      106.56     16.79 o 
  -8   3   3     1275.40     1159.30     20.72 o 
  -7   3   3       20.10       16.41      4.94 o 
  -6   3   3       23.48       31.67      4.03 o 
  -5   3   3      129.78      112.36      4.11 o 
  -4   3   3        1.63        3.50      4.81 o 
  -3   3   3      746.34      721.29      8.37 o 
  -2   3   3      156.18      239.05      4.81 o 
  -1   3   3       30.25       36.32      3.81 o 
   0   3   3     1223.11     1298.88     13.63 o 
   1   3   3      801.35      832.33     11.36 o 
   2   3   3     1170.76     1369.71     15.82 o 
   3   3   3      260.85      277.32      9.17 o 
   4   3   3      383.21      371.71      7.47 o 
   5   3   3      917.90      928.82     12.23 o 
   6   3   3      206.18      195.22      7.60 o 
   7   3   3      236.10      224.07      9.77 o 
   8   3   3        9.75       15.65      6.25 o 
   9   3   3       46.50       60.92     13.41 o 
  10   3   3       19.67       21.49     16.94 o 
  11   3   3       57.97       36.64     17.53 o 
  12   3   3      219.29      286.44     25.29 o 
  13   3   3       12.60       26.00     24.91 o 
 -12   4   3        0.50        8.98     18.00 o 
 -11   4   3       22.85       53.12     18.31 o 
 -10   4   3      168.53      177.98     20.13 o 
  -9   4   3       62.58       71.59     16.26 o 
  -8   4   3        8.22       16.01     14.63 o 
  -7   4   3       65.39       61.79     10.37 o 
  -6   4   3      649.23      622.50     17.82 o 
  -5   4   3        1.81        1.72      2.06 o 
  -4   4   3      359.29      389.82      7.57 o 
  -3   4   3       61.60       66.43      7.13 o 
  -2   4   3        6.84        6.54      3.09 o 
  -1   4   3      330.18      289.20      7.04 o 
   0   4   3      288.29      334.67      7.92 o 
   1   4   3       14.77       18.56      5.00 o 
   2   4   3       27.36       24.58      7.14 o 
   3   4   3        1.13       -0.97      6.56 o 
   4   4   3     1492.46     1485.50     19.16 o 
   5   4   3      257.54      286.30     10.99 o 
   6   4   3     1027.04      971.71     17.15 o 
   7   4   3      194.05      192.00     10.42 o 
   8   4   3       50.45       68.94     13.66 o 
   9   4   3       49.03       60.33     13.95 o 
  10   4   3        7.59       12.49     16.77 o 
  11   4   3       29.40       40.97     18.51 o 
  12   4   3        0.79        4.84     18.77 o 
 -12   5   3        1.79       18.79     18.96 o 
 -11   5   3       13.27       23.12     18.23 o 
 -10   5   3       20.85       31.86     17.84 o 
  -9   5   3        2.91       13.14     16.33 o 
  -8   5   3        0.24        1.95     14.84 o 
  -7   5   3      397.79      410.22     16.51 o 
  -6   5   3        8.87       21.85      9.06 o 
  -5   5   3      192.90      192.33      9.97 o 
  -4   5   3        7.17        7.13      5.09 o 
  -3   5   3        0.86        3.46      6.86 o 
  -2   5   3       23.64       28.08      3.62 o 
  -1   5   3       56.42       54.23      5.49 o 
   0   5   3      136.10      130.92      5.09 o 
   1   5   3       46.01       39.86      5.36 o 
   2   5   3       37.56       38.64      5.06 o 
   3   5   3      169.33      164.26     10.20 o 
   4   5   3      447.48      393.58     13.68 o 
   5   5   3      269.01      252.11     11.93 o 
   6   5   3      352.28      301.81     12.07 o 
   7   5   3       17.14       13.52     13.53 o 
   8   5   3      283.01      254.19     17.50 o 
   9   5   3       61.37       45.50     15.05 o 
  10   5   3       36.42       17.96     17.48 o 
  11   5   3        6.69        8.21     18.14 o 
 -11   6   3        3.07       22.80     19.57 o 
 -10   6   3        3.26       24.80     18.42 o 
  -9   6   3       10.30        3.06     16.85 o 
  -8   6   3        0.38        4.87     16.42 o 
  -7   6   3        0.03       11.86     11.49 o 
  -6   6   3       99.76       98.58     12.73 o 
  -5   6   3      149.69      168.32     10.47 o 
  -4   6   3      246.44      214.59      8.51 o 
  -3   6   3       79.88       68.26      8.40 o 
  -2   6   3      120.01      114.49      8.56 o 
  -1   6   3      234.85      201.56      7.26 o 
   0   6   3      260.26      256.28      7.51 o 
   1   6   3      422.92      437.52      8.49 o 
   2   6   3      145.03      155.77      5.80 o 
   3   6   3      232.44      212.07     11.10 o 
   4   6   3      483.37      460.64     14.05 o 
   5   6   3        0.01        6.17      7.55 o 
   6   6   3       31.66       30.06     15.32 o 
   7   6   3        0.21       15.72     16.00 o 
   8   6   3      116.81      110.83     23.74 o 
   9   6   3       19.16       27.58     18.06 o 
  10   6   3       10.60       15.28     18.95 o 
  11   6   3        0.12       12.44     30.38 o 
 -10   7   3        1.39       20.80     19.44 o 
  -9   7   3       78.81       87.37     20.43 o 
  -8   7   3      179.36      183.29     21.51 o 
  -7   7   3       91.74       79.80     18.07 o 
  -6   7   3      153.72      148.63     14.60 o 
  -5   7   3       36.21       42.78     10.89 o 
  -4   7   3      243.93      263.44     12.73 o 
  -3   7   3       34.89       31.32      7.11 o 
  -2   7   3      114.14      128.96      9.37 o 
  -1   7   3      323.08      276.13     10.51 o 
   0   7   3      298.47      278.20      8.87 o 
   1   7   3        0.02        6.30      7.43 o 
   2   7   3      365.72      356.24     12.34 o 
   3   7   3        7.43        7.44      8.25 o 
   4   7   3       25.06       27.55      8.01 o 
   5   7   3       29.13       22.04     12.45 o 
   6   7   3        0.03       -0.31     12.95 o 
   7   7   3        8.39       15.48     13.89 o 
   8   7   3      146.14      168.37     17.45 o 
   9   7   3       18.05       14.73     19.09 o 
  10   7   3        9.34      -10.43     31.53 o 
  -9   8   3        0.00        0.70     18.96 o 
  -8   8   3      183.38      181.50     22.48 o 
  -7   8   3       37.59       41.09     17.86 o 
  -6   8   3        0.37        7.88     13.03 o 
  -5   8   3        0.28        9.51     11.71 o 
  -4   8   3        1.41        7.73     11.08 o 
  -3   8   3       25.14       34.68     11.17 o 
  -2   8   3       44.00       59.50     11.11 o 
  -1   8   3      175.22      160.59     16.60 o 
   0   8   3       42.18       43.20     11.77 o 
   1   8   3       63.60       66.89     11.75 o 
   2   8   3        9.16       16.49      8.67 o 
   3   8   3      207.39      214.49     12.51 o 
   4   8   3        2.58        9.67     12.19 o 
   5   8   3        6.84       18.74     13.34 o 
   6   8   3        1.37        9.74     13.73 o 
   7   8   3        0.48        7.83     14.88 o 
   8   8   3       12.14       26.28     15.16 o 
  -8   9   3        0.67        2.07     25.39 o 
  -7   9   3        3.76       18.54     18.75 o 
  -6   9   3       18.09       40.64     18.21 o 
  -5   9   3      173.35      178.98     15.37 o 
  -4   9   3       29.76       32.68     12.03 o 
  -3   9   3       11.45       17.72     15.54 o 
  -2   9   3       34.05       44.90     16.04 o 
  -1   9   3       43.43       30.48     12.76 o 
   0   9   3       16.79       26.17     14.15 o 
   1   9   3        4.39        6.23     11.46 o 
   2   9   3       16.47       28.00     12.07 o 
   3   9   3        3.94       12.40     19.45 o 
   4   9   3       57.32       70.99     20.60 o 
   5   9   3       54.47       44.68     14.85 o 
   6   9   3       29.43       34.41     15.21 o 
   7   9   3       64.92       81.17     19.86 o 
  -5  10   3        0.39       -1.95     27.68 o 
  -4  10   3       16.30       23.16     17.13 o 
  -3  10   3        6.59       12.07     17.06 o 
  -2  10   3      177.58      199.39     17.46 o 
  -1  10   3        6.53        6.72     15.40 o 
   0  10   3       35.26       34.49     15.61 o 
   1  10   3       59.66       73.81     17.82 o 
   2  10   3        7.08       11.39     21.43 o 
   3  10   3       41.61       44.86     22.40 o 
   4  10   3       56.05       75.31     23.24 o 
   5  10   3       29.99        5.10     30.58 o 
  -1  11   3       65.27       58.49     26.83 o 
 -13   0   4        1.95       58.73     30.07 o 
 -12   0   4        5.11       21.02     19.44 o 
 -11   0   4        0.19       15.61     17.36 o 
 -10   0   4      320.39      304.78     24.94 o 
  -9   0   4       32.06       17.84     14.79 o 
  -8   0   4      739.33      714.25     29.47 o 
  -7   0   4        2.87        2.01     10.10 o 
  -6   0   4       51.04       30.52      5.18 o 
  -5   0   4      750.15      603.94     20.00 o 
  -4   0   4     1141.77     1150.80     29.70 o 
  -3   0   4     1010.07     1117.82     26.93 o 
  -2   0   4    14161.75    14749.61    418.50 o 
  -1   0   4      457.57      444.68      8.73 o 
   0   0   4     1054.13     1092.91     18.62 o 
   1   0   4     4864.96     5067.63     28.49 o 
   2   0   4       12.34       16.55      4.78 o 
   3   0   4      835.57      888.85      9.81 o 
   4   0   4      125.67      115.82      4.79 o 
   5   0   4      122.12      133.95      7.66 o 
   6   0   4      430.06      373.22     39.31 o 
   7   0   4        4.67       19.50     15.00 o 
   8   0   4      342.26      334.08     24.34 o 
   9   0   4      256.78      242.60     17.74 o 
  10   0   4       71.14       62.62     15.01 o 
  11   0   4        0.02        8.35     15.46 o 
  12   0   4      103.79      108.82     18.32 o 
  13   0   4        0.27       39.78     30.35 o 
 -14   1   4        8.39       -3.70     22.27 o 
 -13   1   4       42.17       26.80     17.19 o 
 -12   1   4        4.15       11.79     16.16 o 
 -11   1   4        4.91       16.21     10.90 o 
 -10   1   4       19.61       36.90     10.74 o 
  -9   1   4       22.84       23.47     10.75 o 
  -8   1   4      122.87      112.90     11.81 o 
  -7   1   4      131.74      126.91      6.84 o 
  -6   1   4       39.76       37.76      3.46 o 
  -5   1   4      339.01      274.47     14.46 o 
  -4   1   4      126.12       87.19     12.40 o 
  -3   1   4     4032.05     4247.17     23.62 o 
  -2   1   4     1359.18     1557.55      6.65 o 
  -1   1   4     5883.20     6497.48     86.64 o 
   0   1   4     8921.25     8859.03     32.90 o 
   1   1   4      209.57      167.83      5.47 o 
   2   1   4       59.19       67.88      5.56 o 
   3   1   4      961.97     1012.45     11.51 o 
   4   1   4       61.81       88.45      6.78 o 
   5   1   4     1245.03     1346.54     16.34 o 
   6   1   4       89.90       83.44      7.64 o 
   7   1   4      235.79      244.73     10.26 o 
   8   1   4       12.47        9.64      9.79 o 
   9   1   4      964.57      932.30     22.44 o 
  10   1   4       56.61       62.95     11.71 o 
  11   1   4       15.21       34.03     11.94 o 
  12   1   4        2.43       14.85     14.60 o 
  13   1   4      106.15      106.40     17.21 o 
 -14   2   4        3.80        7.16     22.57 o 
 -13   2   4        0.89        4.17     17.99 o 
 -12   2   4        0.40       -4.24     16.73 o 
 -11   2   4        0.41        9.50     15.29 o 
 -10   2   4       76.55       77.13     16.35 o 
  -9   2   4      169.93      165.72     11.69 o 
  -8   2   4       95.57       95.21      8.77 o 
  -7   2   4      335.69      326.75      9.16 o 
  -6   2   4      182.86      214.57      7.49 o 
  -5   2   4      119.04      124.60      4.91 o 
  -4   2   4     1523.69     1570.78     11.60 o 
  -3   2   4     1057.78     1040.92     32.32 o 
  -2   2   4      187.75      192.30      3.77 o 
  -1   2   4        1.88       12.33      3.60 o 
   0   2   4     3464.27     3580.14     23.37 o 
   1   2   4      213.61      224.48      8.09 o 
   2   2   4      380.88      381.83      9.39 o 
   3   2   4        1.07        3.56      5.34 o 
   4   2   4        8.05       12.10      5.50 o 
   5   2   4      346.51      361.03      9.96 o 
   6   2   4       99.75      111.06      7.85 o 
   7   2   4      600.44      570.49     13.43 o 
   8   2   4      117.05      103.76      8.97 o 
   9   2   4      130.63      110.31     12.22 o 
  10   2   4       17.88       26.15     14.27 o 
  11   2   4       33.34       54.38     17.38 o 
  12   2   4        0.79        3.06     17.65 o 
  13   2   4        2.21       18.02     19.14 o 
 -13   3   4        7.09       22.11     18.42 o 
 -12   3   4        0.08       -2.83     17.78 o 
 -11   3   4       25.02       22.48     17.08 o 
 -10   3   4       23.57       22.06     15.81 o 
  -9   3   4       49.22       46.32     15.30 o 
  -8   3   4      166.13      146.23     14.31 o 
  -7   3   4      259.10      276.90      7.26 o 
  -6   3   4        0.00        2.87      3.65 o 
  -5   3   4       48.34       46.89      3.66 o 
  -4   3   4      692.71      652.53     10.80 o 
  -3   3   4     2169.71     2269.95     22.34 o 
  -2   3   4     1987.21     1997.21     21.06 o 
  -1   3   4     1589.64     1678.15     13.39 o 
   0   3   4      105.26      127.43      6.26 o 
   1   3   4     3502.43     3759.63     34.73 o 
   2   3   4       48.80       72.98      7.36 o 
   3   3   4      553.61      613.09     12.37 o 
   4   3   4       66.15       70.63      4.79 o 
   5   3   4       10.44       13.57      5.47 o 
   6   3   4       24.52       29.12      5.97 o 
   7   3   4       52.69       65.96      7.21 o 
   8   3   4      542.46      493.74     15.49 o 
   9   3   4      822.49      772.67     23.94 o 
  10   3   4        2.27        3.38     13.74 o 
  11   3   4       26.24       15.32     17.89 o 
  12   3   4       10.09       24.15     18.49 o 
 -12   4   4       14.22       16.34     17.39 o 
 -11   4   4        0.10       18.88     17.24 o 
 -10   4   4       19.61       21.78     15.98 o 
  -9   4   4        8.35       15.48     15.85 o 
  -8   4   4      326.67      342.16     21.85 o 
  -7   4   4      165.52      166.57      8.64 o 
  -6   4   4       56.38       47.63      6.88 o 
  -5   4   4       54.58       68.24      6.38 o 
  -4   4   4       68.21       75.45      4.22 o 
  -3   4   4      170.94      188.00      9.32 o 
  -2   4   4      727.97      754.45      8.98 o 
  -1   4   4     1401.36     1310.81     17.76 o 
   0   4   4     1122.60     1187.74     11.78 o 
   1   4   4       30.47       36.88      6.64 o 
   2   4   4      594.39      625.20     13.14 o 
   3   4   4      555.07      525.65     12.73 o 
   4   4   4        2.32        9.13      6.80 o 
   5   4   4       70.03       67.33      8.28 o 
   6   4   4      103.07      116.84     11.81 o 
   7   4   4      129.13      146.41     10.34 o 
   8   4   4        2.05       16.57     13.05 o 
   9   4   4       10.19       22.72     13.65 o 
  10   4   4        3.98        4.72     16.94 o 
  11   4   4       58.17       82.29     19.64 o 
  12   4   4       89.13       83.11     20.73 o 
 -12   5   4        2.56       12.95     18.57 o 
 -11   5   4        0.63       19.60     17.48 o 
 -10   5   4       35.79       28.14     18.07 o 
  -9   5   4        0.46       14.32     16.26 o 
  -8   5   4       46.47       53.98     16.20 o 
  -7   5   4       45.52       58.30      9.91 o 
  -6   5   4      280.48      280.85     12.60 o 
  -5   5   4       11.07       24.46      7.78 o 
  -4   5   4      494.53      501.62     10.55 o 
  -3   5   4      568.91      586.31     12.72 o 
  -2   5   4        0.31        2.44      3.95 o 
  -1   5   4      597.64      647.34     11.15 o 
   0   5   4        3.62        3.65      4.88 o 
   1   5   4       52.86       58.28      6.01 o 
   2   5   4       52.84       60.88      7.87 o 
   3   5   4       99.33       93.32      9.33 o 
   4   5   4      163.75      165.36     10.93 o 
   5   5   4       12.91        9.13      7.84 o 
   6   5   4        1.73        6.93      8.29 o 
   7   5   4        0.09       -0.66     12.88 o 
   8   5   4       62.54       76.55     15.28 o 
   9   5   4        1.04        5.64     14.59 o 
  10   5   4       37.83       36.44     18.72 o 
  11   5   4        0.42       12.44     19.00 o 
 -11   6   4        2.60        9.06     19.35 o 
 -10   6   4        5.91       10.71     18.09 o 
  -9   6   4        7.67        6.55     16.71 o 
  -8   6   4       45.23       59.66     17.23 o 
  -7   6   4       30.17       32.37     15.66 o 
  -6   6   4       53.58       59.34      9.07 o 
  -5   6   4      267.93      277.81     11.78 o 
  -4   6   4      547.79      504.78     14.24 o 
  -3   6   4       31.20       25.99      7.37 o 
  -2   6   4      647.61      585.98     13.47 o 
  -1   6   4        4.84        8.70      5.20 o 
   0   6   4        9.17       17.39      5.50 o 
   1   6   4        8.57        8.76      5.70 o 
   2   6   4      142.06      133.82      7.46 o 
   3   6   4      150.54      140.23      9.23 o 
   4   6   4      344.25      295.63     12.50 o 
   5   6   4      443.39      417.32     17.05 o 
   6   6   4        4.82       16.25     15.31 o 
   7   6   4       11.08        4.35     16.15 o 
   8   6   4        2.83       21.47     17.34 o 
   9   6   4       51.21       58.86     19.19 o 
  10   6   4       49.94       64.06     20.20 o 
 -10   7   4       65.18       77.31     20.61 o 
  -9   7   4        0.29        6.90     18.45 o 
  -8   7   4       97.01      126.97     20.19 o 
  -7   7   4       55.23       45.93     16.93 o 
  -6   7   4        1.07       21.57     10.89 o 
  -5   7   4        5.95       10.20      8.90 o 
  -4   7   4       58.71       55.81      9.45 o 
  -3   7   4       83.78       94.21      9.51 o 
  -2   7   4        3.24        3.99      7.76 o 
  -1   7   4      229.37      208.80     10.05 o 
   0   7   4       14.64       23.63      6.09 o 
   1   7   4      132.84      130.90      9.57 o 
   2   7   4       72.05       63.59      9.24 o 
   3   7   4       30.50       38.89      8.93 o 
   4   7   4      232.43      197.02     11.04 o 
   5   7   4       28.22       35.25     13.25 o 
   6   7   4        0.14       -0.03     13.05 o 
   7   7   4       31.34       29.30     14.45 o 
   8   7   4        2.15       11.20     14.50 o 
   9   7   4      109.05      123.60     25.98 o 
  -9   8   4        0.52       12.85     18.98 o 
  -8   8   4      242.95      241.87     23.93 o 
  -7   8   4        2.55        0.53     17.01 o 
  -6   8   4        8.54       17.92     13.12 o 
  -5   8   4        2.89        8.40     11.27 o 
  -4   8   4        7.42       18.37     11.14 o 
  -3   8   4       39.92       41.00     11.35 o 
  -2   8   4        8.56       15.81     10.60 o 
  -1   8   4        0.36        7.95     11.40 o 
   0   8   4       12.76       15.82     13.12 o 
   1   8   4      336.98      319.66     15.98 o 
   2   8   4      173.65      173.69     11.94 o 
   3   8   4       30.51       37.33      9.72 o 
   4   8   4       28.18       28.55     13.02 o 
   5   8   4       24.74       32.28     13.35 o 
   6   8   4        2.15       15.44     14.06 o 
   7   8   4        3.56       11.35     15.05 o 
   8   8   4      741.02      758.12     28.12 o 
  -7   9   4      139.83      152.20     22.62 o 
  -6   9   4        1.36       13.43     17.71 o 
  -5   9   4      243.75      218.44     16.18 o 
  -4   9   4      146.49      180.37     15.12 o 
  -3   9   4       16.84       13.75     15.24 o 
  -2   9   4        9.49       10.19     13.06 o 
  -1   9   4       82.11      103.39     14.15 o 
   0   9   4        6.97        6.50     13.69 o 
   1   9   4       46.84       63.81     14.08 o 
   2   9   4       96.05       94.69     14.52 o 
   3   9   4        0.88       14.60     19.88 o 
   4   9   4      107.62       98.78     22.05 o 
   5   9   4       36.96       28.39     14.65 o 
   6   9   4      190.09      175.05     18.71 o 
   7   9   4       87.81      107.78     20.44 o 
  -4  10   4      114.00      177.93     20.34 o 
  -3  10   4      166.40      184.94     17.61 o 
  -2  10   4      262.79      294.00     18.64 o 
  -1  10   4       14.72       27.70     15.75 o 
   0  10   4        8.18       16.72     15.30 o 
   1  10   4       28.75       12.96     16.22 o 
   2  10   4       62.40       76.99     23.44 o 
   3  10   4       59.69       69.26     23.09 o 
   4  10   4        0.80        4.46     30.20 o 
   5  10   4       12.92       30.52     31.29 o 
 -13   1   5       96.75      102.96     19.55 o 
 -12   1   5       40.74       35.24     19.02 o 
 -11   1   5        0.05        9.77     10.92 o 
 -10   1   5       50.38       51.71     12.47 o 
  -9   1   5      156.95      162.44     12.17 o 
  -8   1   5      111.32      101.04     10.61 o 
  -7   1   5      503.37      549.56     13.35 o 
  -6   1   5       23.52       19.20      3.80 o 
  -5   1   5      354.09      323.50      8.11 o 
  -4   1   5      137.20      105.51      4.04 o 
  -3   1   5       10.94        9.38      3.29 o 
  -2   1   5      176.88      239.69      3.97 o 
  -1   1   5      815.65      875.94      9.46 o 
   0   1   5     2687.20     2855.37     11.91 o 
   1   1   5        2.86       14.59      5.02 o 
   2   1   5      256.11      263.58      6.27 o 
   3   1   5       93.90       96.20      6.17 o 
   4   1   5      319.60      332.52      9.56 o 
   5   1   5       30.68       28.21      6.69 o 
   6   1   5        0.61        6.45      6.80 o 
   7   1   5      297.14      288.76     11.07 o 
   8   1   5       39.95       52.66     10.63 o 
   9   1   5        0.04       -7.41     10.46 o 
  10   1   5       10.62        5.98     11.17 o 
  11   1   5       45.73       54.95     11.37 o 
  12   1   5        1.32        8.21     14.31 o 
  13   1   5        1.24       17.34     15.95 o 
 -14   2   5       12.21        8.65     21.91 o 
 -13   2   5       83.20       85.96     19.72 o 
 -12   2   5       23.59       17.65     18.92 o 
 -11   2   5        0.96       32.54     15.63 o 
 -10   2   5      139.83      126.82     17.48 o 
  -9   2   5       30.69       42.04      7.50 o 
  -8   2   5       14.63       14.45      7.65 o 
  -7   2   5      576.62      568.39      9.87 o 
  -6   2   5       72.17       86.11      4.71 o 
  -5   2   5     5604.69     5511.35     23.14 o 
  -4   2   5     1275.92     1273.44      9.12 o 
  -3   2   5       78.62       75.31      3.64 o 
  -2   2   5      556.46      585.33      6.86 o 
  -1   2   5     1782.44     1776.93     13.00 o 
   0   2   5      137.02      127.34      4.70 o 
   1   2   5      666.22      660.47      9.83 o 
   2   2   5     2521.56     2493.13     22.60 o 
   3   2   5     2412.84     2522.67     19.95 o 
   4   2   5      204.60      224.36      8.48 o 
   5   2   5       50.10       60.90      6.79 o 
   6   2   5      305.13      311.44     11.41 o 
   7   2   5      538.52      486.44     13.07 o 
   8   2   5       61.06       48.85      8.30 o 
   9   2   5      199.33      220.43     14.08 o 
  10   2   5      252.28      252.44     15.36 o 
  11   2   5        1.14        0.91     16.69 o 
  12   2   5        7.88       15.23     18.13 o 
  13   2   5       50.19       80.10     20.44 o 
 -13   3   5       23.30       32.86     19.38 o 
 -12   3   5       61.35       46.50     18.05 o 
 -11   3   5       24.31       34.31     16.71 o 
 -10   3   5        5.14       18.63     15.67 o 
  -9   3   5        0.03        3.37     14.51 o 
  -8   3   5      391.73      384.13     13.05 o 
  -7   3   5      114.76      108.07      5.61 o 
  -6   3   5      240.59      273.22     10.48 o 
  -5   3   5       14.10       12.06      3.62 o 
  -4   3   5      150.81      163.91      4.48 o 
  -3   3   5      356.16      398.51      4.95 o 
  -2   3   5        5.06        5.92      3.74 o 
  -1   3   5        2.79        9.92      4.49 o 
   0   3   5        9.50       -0.11      5.24 o 
   1   3   5      349.82      367.11     11.72 o 
   2   3   5      848.87      848.82     15.28 o 
   3   3   5      232.40      206.64      9.20 o 
   4   3   5        3.92        8.06      3.78 o 
   5   3   5        9.43       16.94      5.77 o 
   6   3   5       46.11       41.97      6.57 o 
   7   3   5      445.63      400.39     16.23 o 
   8   3   5       11.35       26.87      7.05 o 
   9   3   5        9.07       20.08     13.12 o 
  10   3   5       61.52       47.06     14.02 o 
  11   3   5        5.39       14.46     17.28 o 
  12   3   5       18.94       37.79     18.41 o 
 -12   4   5        0.00       22.19     17.85 o 
 -11   4   5        0.52       19.30     16.65 o 
 -10   4   5       95.14      111.57     18.41 o 
  -9   4   5       64.56       47.73     16.39 o 
  -8   4   5       28.27       31.15      8.90 o 
  -7   4   5       90.76       87.78      9.34 o 
  -6   4   5       86.51       86.16      6.78 o 
  -5   4   5      146.16      150.10      7.39 o 
  -4   4   5      264.59      231.16      8.42 o 
  -3   4   5       13.28       19.93      2.97 o 
  -2   4   5       69.91       68.25      5.24 o 
  -1   4   5        0.03        5.06      4.78 o 
   0   4   5      718.77      732.69     10.49 o 
   1   4   5       48.84       53.23      7.81 o 
   2   4   5      689.87      735.44     14.40 o 
   3   4   5       17.25       18.52      7.42 o 
   4   4   5        3.89       10.09      7.54 o 
   5   4   5      263.87      265.02     11.49 o 
   6   4   5        8.65       19.93      8.10 o 
   7   4   5       15.50       23.41      8.62 o 
   8   4   5        4.72       14.59     13.28 o 
   9   4   5        7.59       16.66     13.79 o 
  10   4   5       45.61       58.65     16.48 o 
  11   4   5        2.35        5.16     17.84 o 
  12   4   5      133.65      186.04     23.85 o 
 -12   5   5       30.86       27.10     20.69 o 
 -11   5   5       15.67       33.34     17.94 o 
 -10   5   5       25.76       20.31     17.10 o 
  -9   5   5        8.80       18.03     15.96 o 
  -8   5   5      120.18      105.91     17.38 o 
  -7   5   5       58.10       68.36     13.07 o 
  -6   5   5      611.10      572.23     13.90 o 
  -5   5   5      111.67      109.75      8.94 o 
  -4   5   5      455.55      442.79      9.29 o 
  -3   5   5      177.40      168.13     10.20 o 
  -2   5   5      446.75      451.68      9.29 o 
  -1   5   5      771.88      794.03     11.74 o 
   0   5   5      172.48      189.00      7.12 o 
   1   5   5     1752.22     1801.21     20.86 o 
   2   5   5      742.22      669.42     16.36 o 
   3   5   5      692.13      682.68     17.26 o 
   4   5   5       17.86       17.26      8.61 o 
   5   5   5      593.02      537.79     15.13 o 
   6   5   5       25.59       34.46      9.10 o 
   7   5   5      504.39      478.33     20.38 o 
   8   5   5        4.64       19.11     14.38 o 
   9   5   5       28.04       36.86     15.01 o 
  10   5   5       15.78       28.62     18.70 o 
  11   5   5      209.79      217.83     25.27 o 
 -11   6   5       17.09       24.30     19.38 o 
 -10   6   5       26.27       38.14     18.00 o 
  -9   6   5      113.84       99.66     19.77 o 
  -8   6   5       30.81       24.70     16.34 o 
  -7   6   5      109.60      114.42     14.30 o 
  -6   6   5      136.50      145.10     10.42 o 
  -5   6   5        3.11        8.59      8.42 o 
  -4   6   5       11.12       13.83      8.14 o 
  -3   6   5       13.53       10.88      7.82 o 
  -2   6   5      779.36      698.49     16.60 o 
  -1   6   5      345.54      349.05      9.36 o 
   0   6   5      118.70      116.12      6.91 o 
   1   6   5      187.74      172.32      8.52 o 
   2   6   5      767.30      669.60     13.02 o 
   3   6   5        0.76        5.94      7.58 o 
   4   6   5        1.85        4.16      8.67 o 
   5   6   5      377.19      376.59     15.56 o 
   6   6   5       50.55       54.02     16.21 o 
   7   6   5      152.58      155.25     19.73 o 
   8   6   5       48.22       62.57     18.24 o 
   9   6   5       23.59       27.39     18.22 o 
  10   6   5        4.00       20.39     19.37 o 
 -10   7   5       16.77       34.58     19.36 o 
  -9   7   5       24.40        8.70     18.23 o 
  -8   7   5        0.37      -10.35     16.73 o 
  -7   7   5       86.77      100.78     18.34 o 
  -6   7   5       12.00       26.93      9.44 o 
  -5   7   5      101.64      103.40     10.48 o 
  -4   7   5        2.98        6.85      8.76 o 
  -3   7   5       75.61       71.59      9.26 o 
  -2   7   5       33.27       47.49      8.59 o 
  -1   7   5       31.78       30.74      7.26 o 
   0   7   5      144.02      135.24      9.13 o 
   1   7   5      108.91      112.09     10.37 o 
   2   7   5       33.75       35.13      8.88 o 
   3   7   5      181.38      153.50     11.37 o 
   4   7   5      493.82      510.78     17.58 o 
   5   7   5        3.35        4.66     12.90 o 
   6   7   5        6.62        9.89     13.45 o 
   7   7   5       39.93       45.11     14.64 o 
   8   7   5        0.10       -2.78     14.43 o 
   9   7   5        1.92        2.50     15.43 o 
  -9   8   5        0.47       17.93     18.61 o 
  -8   8   5       17.27       37.98     18.71 o 
  -7   8   5        7.89        4.63     16.97 o 
  -6   8   5       83.96       91.74     15.26 o 
  -5   8   5       13.59       18.40     11.40 o 
  -4   8   5       49.90       71.16     12.00 o 
  -3   8   5        1.06       10.24     10.59 o 
  -2   8   5       28.03       32.95      9.81 o 
  -1   8   5        1.49       18.00     11.83 o 
   0   8   5       30.12       37.88     13.88 o 
   1   8   5        0.43        3.36     12.06 o 
   2   8   5       23.62       22.28      9.39 o 
   3   8   5        1.53        2.78      9.38 o 
   4   8   5        3.45        7.43     12.99 o 
   5   8   5        0.36       10.65     13.23 o 
   6   8   5       61.79       81.99     14.01 o 
   7   8   5       63.72       59.60     15.75 o 
   8   8   5        0.03        6.22     15.71 o 
  -8   9   5      108.79       92.81     33.79 o 
  -7   9   5        6.87        5.47     18.71 o 
  -6   9   5        2.34       -1.41     17.97 o 
  -5   9   5        2.11        5.41     12.30 o 
  -4   9   5       21.78       41.33     12.63 o 
  -3   9   5      148.11      145.30     15.55 o 
  -2   9   5        9.02       18.38     12.81 o 
  -1   9   5       38.22       46.03     13.20 o 
   0   9   5       21.81       30.37     17.63 o 
   1   9   5        1.00       -0.53     13.40 o 
   2   9   5        6.48       14.51     12.21 o 
   3   9   5        9.91       10.59     19.15 o 
   4   9   5       46.25       62.95     21.16 o 
   5   9   5       18.03       18.25     14.79 o 
   6   9   5       93.92       99.36     17.54 o 
   7   9   5       94.88       73.94     20.57 o 
  -4  10   5        0.26       13.33     14.39 o 
  -3  10   5       13.68       37.43     14.95 o 
  -2  10   5      150.08      155.11     16.61 o 
  -1  10   5        4.38        6.92     19.82 o 
   0  10   5        0.76        6.66     18.35 o 
   1  10   5       50.69       61.46     17.30 o 
   2  10   5       10.37       20.82     22.36 o 
   3  10   5       10.88       17.83     21.39 o 
   4  10   5       12.88       29.52     31.39 o 
   0  11   5       51.27       57.97     24.06 o 
 -13   0   6        0.84       37.30     28.46 o 
 -12   0   6       26.32       55.26     19.50 o 
 -11   0   6      159.38      165.10     22.78 o 
 -10   0   6       17.87       27.95     15.65 o 
  -9   0   6      800.96      812.66     33.81 o 
  -8   0   6        0.01        1.41     11.10 o 
  -7   0   6        1.44       -1.45     10.25 o 
  -6   0   6      249.90      266.74     21.84 o 
  -5   0   6      689.36      687.89     16.19 o 
  -4   0   6       20.66        9.98      6.92 o 
  -3   0   6      193.87      231.52     10.23 o 
  -2   0   6    10316.65     9854.23    112.08 o 
  -1   0   6     4761.05     4837.35     42.65 o 
   0   0   6     1680.20     1861.78     39.61 o 
   1   0   6      173.44      155.89      6.88 o 
   2   0   6     1069.31      919.68     11.45 o 
   3   0   6     7917.47     7968.53     39.39 o 
   4   0   6       68.76       71.25      7.93 o 
   5   0   6      524.23      486.72     13.42 o 
   6   0   6      139.68      128.54     11.92 o 
   7   0   6      463.08      452.53     25.43 o 
   8   0   6       46.51       40.19     13.27 o 
   9   0   6       68.00       99.65     15.52 o 
  10   0   6       47.54       80.81     16.29 o 
  11   0   6      136.54      128.70     18.45 o 
  12   0   6        6.71       35.12     16.64 o 
  13   0   6       33.61       61.18     31.10 o 
 -13   1   6       24.13        9.74     17.25 o 
 -12   1   6        7.83       20.52     15.97 o 
 -11   1   6       68.75       68.30     12.04 o 
 -10   1   6        1.15       10.71     10.17 o 
  -9   1   6      537.96      545.21     23.10 o 
  -8   1   6       94.00       99.03     10.06 o 
  -7   1   6       64.51       60.42      4.97 o 
  -6   1   6       27.30       29.96      4.44 o 
  -5   1   6        1.38        1.23      3.14 o 
  -4   1   6       36.31       39.22      3.46 o 
  -3   1   6       32.39       53.39      2.80 o 
  -2   1   6      906.12     1055.32     12.90 o 
  -1   1   6      256.08      205.35      4.54 o 
   0   1   6      167.06      137.19      5.07 o 
   1   1   6      148.37      153.94      6.23 o 
   2   1   6      328.68      416.05      7.38 o 
   3   1   6       85.89       72.73      3.86 o 
   4   1   6       40.09       62.47      6.24 o 
   5   1   6       21.81       23.48      6.80 o 
   6   1   6        0.95        6.96      7.09 o 
   7   1   6       22.88       26.95      7.93 o 
   8   1   6      271.11      267.36     14.28 o 
   9   1   6        0.49       -1.69     10.75 o 
  10   1   6       85.74       93.62     13.01 o 
  11   1   6        0.01        2.31     10.74 o 
  12   1   6      152.24      168.95     17.83 o 
  13   1   6        8.80       -0.39     16.02 o 
 -14   2   6        9.24        5.75     23.29 o 
 -13   2   6       32.43       36.23     18.22 o 
 -12   2   6       81.61       59.56     17.82 o 
 -11   2   6        5.95        5.04     15.21 o 
 -10   2   6      779.76      765.17     28.38 o 
  -9   2   6      277.12      260.58     12.19 o 
  -8   2   6      142.05      146.06      9.84 o 
  -7   2   6      498.76      480.70     11.39 o 
  -6   2   6      491.90      454.69     14.44 o 
  -5   2   6     2634.86     2635.22     21.49 o 
  -4   2   6     2652.09     2811.38     43.89 o 
  -3   2   6      425.46      466.10      6.36 o 
  -2   2   6      549.27      461.24      7.67 o 
  -1   2   6       54.35       72.28      3.91 o 
   0   2   6      336.59      326.96      5.39 o 
   1   2   6        9.30        6.62      5.51 o 
   2   2   6      221.29      267.14     10.09 o 
   3   2   6      135.10      129.81      7.45 o 
   4   2   6       43.57       65.16      7.10 o 
   5   2   6      798.54      791.80     14.42 o 
   6   2   6       85.02       81.17      8.24 o 
   7   2   6     2281.22     2085.37     24.56 o 
   8   2   6       88.70       91.92      9.24 o 
   9   2   6      222.20      210.04     19.37 o 
  10   2   6       83.45       98.45     13.17 o 
  11   2   6       24.80       23.72     17.80 o 
  12   2   6       46.74       34.44     18.91 o 
  13   2   6      119.78      145.85     22.43 o 
 -13   3   6       12.08       12.04     18.65 o 
 -12   3   6        2.43       -3.22     17.41 o 
 -11   3   6       95.63       83.00     18.19 o 
 -10   3   6       30.42       44.59     16.21 o 
  -9   3   6       76.54       71.34      9.60 o 
  -8   3   6        0.13        1.44      8.00 o 
  -7   3   6       36.87       37.78      5.82 o 
  -6   3   6      313.48      308.49      6.42 o 
  -5   3   6      112.36      106.67      5.51 o 
  -4   3   6       91.31      109.76      5.30 o 
  -3   3   6       93.12      106.18      4.02 o 
  -2   3   6      640.26      671.14     11.03 o 
  -1   3   6     1385.07     1423.32     14.60 o 
   0   3   6     1208.90     1301.19     12.72 o 
   1   3   6      398.14      411.96      9.55 o 
   2   3   6        2.86       10.23      6.81 o 
   3   3   6      142.46      141.80     10.61 o 
   4   3   6      376.47      418.66     12.24 o 
   5   3   6      747.24      736.80     13.05 o 
   6   3   6       93.16       85.50      7.76 o 
   7   3   6       26.07       28.04      7.51 o 
   8   3   6        4.91        6.87      7.54 o 
   9   3   6        0.00       26.63     13.90 o 
  10   3   6       31.19       60.62     16.10 o 
  11   3   6       38.33       41.63     18.19 o 
  12   3   6       61.71       81.52     21.59 o 
 -12   4   6        8.92        6.40     17.40 o 
 -11   4   6       87.60      101.62     19.15 o 
 -10   4   6       53.02       63.10     17.29 o 
  -9   4   6      411.89      372.48     19.25 o 
  -8   4   6        8.33       16.90      8.76 o 
  -7   4   6      100.74      108.07      9.94 o 
  -6   4   6      795.88      779.49     12.49 o 
  -5   4   6     1261.39     1250.69     19.07 o 
  -4   4   6       23.61       18.48      2.29 o 
  -3   4   6      416.86      384.52      9.84 o 
  -2   4   6        0.06        2.22      2.85 o 
  -1   4   6      118.31      115.82      6.84 o 
   0   4   6     1428.24     1551.65     19.71 o 
   1   4   6       63.85       80.09      7.90 o 
   2   4   6        0.86        2.10      7.19 o 
   3   4   6      187.25      218.02     10.43 o 
   4   4   6        9.26       21.78      7.87 o 
   5   4   6      398.70      425.03     15.94 o 
   6   4   6      243.91      227.91     11.79 o 
   7   4   6      417.36      368.89     14.20 o 
   8   4   6        5.27       12.28     13.28 o 
   9   4   6      207.55      191.91     17.31 o 
  10   4   6       11.44       17.10     14.82 o 
  11   4   6       86.77       62.18     22.80 o 
  12   4   6       61.11       90.60     31.84 o 
 -12   5   6       23.79       34.47     18.71 o 
 -11   5   6        1.98       11.16     17.20 o 
 -10   5   6        3.97        6.57     17.09 o 
  -9   5   6       40.33       54.97     16.88 o 
  -8   5   6        6.70        4.30     12.41 o 
  -7   5   6       32.64       39.25     12.46 o 
  -6   5   6      188.48      155.50      9.67 o 
  -5   5   6       24.62       27.92      7.77 o 
  -4   5   6      112.00      103.45      9.53 o 
  -3   5   6       46.76       51.18      8.58 o 
  -2   5   6      713.33      712.31     13.20 o 
  -1   5   6        2.13        4.72      5.44 o 
   0   5   6      228.92      240.81      8.27 o 
   1   5   6        4.77        4.03      6.35 o 
   2   5   6       85.49       86.57      9.36 o 
   3   5   6      126.24      101.77     11.70 o 
   4   5   6      107.60      101.98     11.24 o 
   5   5   6        0.84        6.83      8.42 o 
   6   5   6        2.39        3.44      8.74 o 
   7   5   6      248.12      253.26     17.62 o 
   8   5   6        0.88       -3.10     13.91 o 
   9   5   6       81.28       71.91     16.01 o 
  10   5   6       46.82       37.12     16.20 o 
  11   5   6       75.34      116.31     21.97 o 
 -11   6   6        1.56       11.27     18.70 o 
 -10   6   6       33.08       36.15     18.14 o 
  -9   6   6        7.24        9.03     16.95 o 
  -8   6   6        5.17        9.38     13.13 o 
  -7   6   6       59.90       65.76     13.67 o 
  -6   6   6      119.50      111.83      9.92 o 
  -5   6   6      235.63      244.41     11.29 o 
  -4   6   6       40.02       60.43      8.77 o 
  -3   6   6       78.14       81.43     10.17 o 
  -2   6   6      239.19      207.28     10.51 o 
  -1   6   6      299.79      294.23      9.20 o 
   0   6   6        9.74       15.14      6.10 o 
   1   6   6      295.03      282.62     11.15 o 
   2   6   6       29.45       39.47      6.98 o 
   3   6   6      121.98      109.19     10.86 o 
   4   6   6      419.40      370.15     21.40 o 
   5   6   6      100.58       94.89     11.42 o 
   6   6   6        0.06        8.96      9.79 o 
   7   6   6       62.66       56.28     17.53 o 
   8   6   6       15.39       21.22     17.68 o 
   9   6   6        6.77       10.91     18.61 o 
  10   6   6       19.00       41.14     20.43 o 
 -10   7   6       82.91      102.57     21.16 o 
  -9   7   6        8.82       23.69     18.77 o 
  -8   7   6       16.48       11.48     16.79 o 
  -7   7   6       56.26       73.18     14.29 o 
  -6   7   6       48.89       66.22     11.71 o 
  -5   7   6       15.65       17.63      9.05 o 
  -4   7   6       29.72       36.93      9.29 o 
  -3   7   6      219.27      212.94     11.25 o 
  -2   7   6      538.07      501.29     12.96 o 
  -1   7   6      292.62      268.58     13.73 o 
   0   7   6        2.74        8.24      8.03 o 
   1   7   6      164.69      166.97     11.30 o 
   2   7   6      111.85      105.05     10.28 o 
   3   7   6        4.99        7.44      9.05 o 
   4   7   6        4.44       12.56      9.37 o 
   5   7   6       93.10       88.77     10.81 o 
   6   7   6      313.44      287.77     18.90 o 
   7   7   6        8.43       12.74     17.42 o 
   8   7   6       63.47       59.81     19.56 o 
   9   7   6        9.93        8.11     18.84 o 
  -9   8   6      167.54      155.56     22.74 o 
  -8   8   6      107.74      136.55     21.60 o 
  -7   8   6        2.20        9.03     17.46 o 
  -6   8   6       77.02      101.48     13.92 o 
  -5   8   6        4.72        8.15      9.98 o 
  -4   8   6       37.76       47.32     10.06 o 
  -3   8   6       33.56       43.06     10.26 o 
  -2   8   6       18.07       16.92      9.37 o 
  -1   8   6      175.67      174.58     14.29 o 
   0   8   6       38.00       44.13     16.95 o 
   1   8   6       17.93       16.38     13.01 o 
   2   8   6        2.55        7.86     11.78 o 
   3   8   6      168.11      137.62     12.13 o 
   4   8   6        1.60       15.99      9.70 o 
   5   8   6       26.73       27.68     13.88 o 
   6   8   6       12.28       10.59     13.04 o 
   7   8   6       15.84       17.90     15.31 o 
   8   8   6      128.68      116.57     21.69 o 
  -8   9   6        0.49       -6.05     28.78 o 
  -7   9   6        2.95       11.61     19.08 o 
  -6   9   6       48.33       47.26     16.16 o 
  -5   9   6       11.84       23.74     14.65 o 
  -4   9   6        2.87       14.11     10.87 o 
  -3   9   6       13.67       16.98     13.27 o 
  -2   9   6      112.41      120.63     14.85 o 
  -1   9   6      206.35      210.17     23.02 o 
   0   9   6        5.37        4.83     17.18 o 
   1   9   6       33.78       53.17     14.62 o 
   2   9   6        3.46        9.54     12.92 o 
   3   9   6        4.39        9.42     19.98 o 
   4   9   6        3.08       14.83     19.95 o 
   5   9   6        0.55        6.85     14.61 o 
   6   9   6      334.65      378.38     29.50 o 
   7   9   6        1.62       -1.87     19.17 o 
  -4  10   6        2.60        9.32     14.31 o 
  -3  10   6        5.25       18.02     14.40 o 
  -2  10   6       46.74       63.59     17.14 o 
  -1  10   6      132.76      158.06     23.33 o 
   0  10   6        4.91       -7.23     18.46 o 
   1  10   6        3.20       22.66     16.99 o 
   2  10   6       15.39       44.24     22.38 o 
   3  10   6        6.74       19.75     22.18 o 
 -13   1   7       42.41       76.02     19.39 o 
 -12   1   7       46.09       58.73     17.16 o 
 -11   1   7       17.21       28.93     11.18 o 
 -10   1   7        2.50       13.26     10.18 o 
  -9   1   7       90.61       74.61     10.82 o 
  -8   1   7       42.06       44.31      8.38 o 
  -7   1   7      137.48      107.65     10.47 o 
  -6   1   7       54.74       45.45      4.00 o 
  -5   1   7       61.02       48.33      6.01 o 
  -4   1   7      108.18      111.19      4.91 o 
  -3   1   7        8.51        8.49      3.32 o 
  -2   1   7       20.48       24.79      4.31 o 
  -1   1   7     3535.63     3540.89     42.14 o 
   0   1   7       74.24      108.43      4.74 o 
   1   1   7        5.40       14.75      3.80 o 
   2   1   7      286.88      314.41      7.03 o 
   3   1   7     1065.96     1232.82     19.64 o 
   4   1   7      166.55      157.40      7.49 o 
   5   1   7       28.44       28.06      6.45 o 
   6   1   7      228.22      204.67     10.06 o 
   7   1   7       93.17       72.49      9.00 o 
   8   1   7      327.62      313.00     12.83 o 
   9   1   7       24.55       17.10     11.27 o 
  10   1   7       81.23       92.87     11.98 o 
  11   1   7       15.48       14.82     11.38 o 
  12   1   7        8.87        5.73     14.51 o 
  13   1   7        0.20        9.72     19.10 o 
 -14   2   7        1.74       -0.61     21.96 o 
 -13   2   7        6.94       12.67     17.93 o 
 -12   2   7        0.18       16.65     17.23 o 
 -11   2   7        0.16        5.21     15.20 o 
 -10   2   7       17.27       17.81     15.19 o 
  -9   2   7        0.10        5.86      8.39 o 
  -8   2   7       15.84       13.27      6.95 o 
  -7   2   7      105.75      108.05      8.56 o 
  -6   2   7       22.90       31.37      9.11 o 
  -5   2   7       61.43       55.38      6.66 o 
  -4   2   7       44.13       40.63      4.65 o 
  -3   2   7        8.42        7.92      2.86 o 
  -2   2   7       78.24       46.07      4.72 o 
  -1   2   7      147.19      216.03      6.76 o 
   0   2   7       65.10       91.64      3.90 o 
   1   2   7      710.79      798.63     19.05 o 
   2   2   7      522.01      560.31     11.42 o 
   3   2   7      893.65      861.72     20.16 o 
   4   2   7        2.50        3.55      1.82 o 
   5   2   7      275.51      290.42     10.47 o 
   6   2   7       12.55       20.06      7.78 o 
   7   2   7        5.17        3.76      7.80 o 
   8   2   7       23.34       27.57      8.67 o 
   9   2   7      108.90       91.34     10.26 o 
  10   2   7       17.84       14.25     11.76 o 
  11   2   7      147.73      146.49     21.14 o 
  12   2   7        1.22        5.72     15.09 o 
  13   2   7        1.07       12.02     29.76 o 
 -13   3   7        0.07       12.58     18.79 o 
 -12   3   7        8.05       12.80     17.23 o 
 -11   3   7       25.67       22.70     16.75 o 
 -10   3   7      413.79      419.90     24.02 o 
  -9   3   7       10.07        7.73      8.73 o 
  -8   3   7       87.17       77.84      9.57 o 
  -7   3   7      395.67      389.87     13.04 o 
  -6   3   7       46.44       52.07      4.84 o 
  -5   3   7      478.14      480.88     10.10 o 
  -4   3   7      392.05      418.16     12.02 o 
  -3   3   7      950.06      916.28     11.07 o 
  -2   3   7      862.10      821.57     12.11 o 
  -1   3   7       26.61       13.05      5.18 o 
   0   3   7     1818.33     1907.77     33.99 o 
   1   3   7       65.54       82.96      7.36 o 
   2   3   7       33.15       45.72      7.61 o 
   3   3   7      182.85      192.09      9.75 o 
   4   3   7      178.81      167.75     10.87 o 
   5   3   7      658.41      599.63     17.03 o 
   6   3   7        6.91       11.18      7.19 o 
   7   3   7       27.82       31.04      8.19 o 
   8   3   7       25.92       36.41      8.83 o 
   9   3   7      116.04      126.22     23.16 o 
  10   3   7      104.91      133.15     16.67 o 
  11   3   7        5.52       32.29     18.37 o 
  12   3   7        7.19       20.48     19.48 o 
 -12   4   7        0.00        7.40     17.94 o 
 -11   4   7       35.82       43.34     17.61 o 
 -10   4   7       36.47       45.94     16.81 o 
  -9   4   7      340.00      323.76     18.52 o 
  -8   4   7      134.02      143.90     11.13 o 
  -7   4   7       62.00       66.71      9.62 o 
  -6   4   7        4.46        9.70      6.19 o 
  -5   4   7      168.02      171.20      6.58 o 
  -4   4   7        1.16        4.01      4.21 o 
  -3   4   7      112.58      118.01      5.37 o 
  -2   4   7      130.82      124.38      7.75 o 
  -1   4   7      652.85      630.20     12.49 o 
   0   4   7      625.48      624.22     12.70 o 
   1   4   7      629.07      638.91     17.12 o 
   2   4   7        3.76        7.61      7.59 o 
   3   4   7       64.18       88.62      9.20 o 
   4   4   7        0.58        3.35      7.99 o 
   5   4   7       31.36       58.44      9.16 o 
   6   4   7       18.40       26.29      9.40 o 
   7   4   7      357.79      335.82     14.17 o 
   8   4   7        0.02        3.68      9.51 o 
   9   4   7        0.15       14.37     14.80 o 
  10   4   7       10.26       42.51     15.92 o 
  11   4   7       75.44       79.95     20.40 o 
 -12   5   7       25.95       49.17     29.79 o 
 -11   5   7        0.01       13.89     17.91 o 
 -10   5   7        0.00        8.93     17.12 o 
  -9   5   7        0.39       10.24     13.58 o 
  -8   5   7       24.45       28.92      9.64 o 
  -7   5   7      140.39      125.61     11.14 o 
  -6   5   7      822.32      786.49     13.85 o 
  -5   5   7      355.36      328.56     10.88 o 
  -4   5   7      416.47      427.07     18.89 o 
  -3   5   7      214.08      207.82     10.77 o 
  -2   5   7       60.32       64.82      6.51 o 
  -1   5   7       37.43       50.08      6.78 o 
   0   5   7      302.82      313.90      9.01 o 
   1   5   7       62.88       68.09      9.08 o 
   2   5   7       36.30       36.14      8.65 o 
   3   5   7     1300.86     1200.83     20.78 o 
   4   5   7       45.34       48.74      9.44 o 
   5   5   7       45.70       46.66      9.67 o 
   6   5   7       29.99       44.21     10.14 o 
   7   5   7        6.21       11.28      9.58 o 
   8   5   7      207.90      184.68     17.98 o 
   9   5   7       33.79       23.46     15.90 o 
  10   5   7      149.89      143.54     18.70 o 
  11   5   7        3.53       -4.53     28.99 o 
 -11   6   7       29.21       30.88     19.29 o 
 -10   6   7       87.95      111.11     33.11 o 
  -9   6   7        2.50        6.44     16.89 o 
  -8   6   7       53.39       63.34     14.32 o 
  -7   6   7       20.70       13.78     10.65 o 
  -6   6   7      104.91      101.93     11.63 o 
  -5   6   7       31.80       38.61      8.53 o 
  -4   6   7      124.52      139.10     11.05 o 
  -3   6   7       34.53       34.96      8.65 o 
  -2   6   7       15.43       17.29      8.29 o 
  -1   6   7       15.12       18.19      6.71 o 
   0   6   7      575.03      536.35     11.81 o 
   1   6   7       56.59       61.71      7.56 o 
   2   6   7      512.48      498.81     13.55 o 
   3   6   7        1.14       11.39      9.43 o 
   4   6   7      154.79      150.59     12.66 o 
   5   6   7        3.47       15.18     10.32 o 
   6   6   7      103.67      108.98     12.65 o 
   7   6   7       52.11       50.07     15.89 o 
   8   6   7       21.19       26.46     21.41 o 
   9   6   7        0.03        3.96     16.27 o 
  10   6   7       12.94        3.97     19.13 o 
 -10   7   7      247.51      236.79     24.83 o 
  -9   7   7        0.09        4.92     18.06 o 
  -8   7   7        0.00       18.73     16.72 o 
  -7   7   7       36.93       50.63     11.87 o 
  -6   7   7        8.95       22.62     10.83 o 
  -5   7   7       71.81       87.26     10.06 o 
  -4   7   7       52.38       53.44      9.44 o 
  -3   7   7        6.81        9.46      8.06 o 
  -2   7   7      107.79       71.13      9.69 o 
  -1   7   7        4.52        7.99      9.59 o 
   0   7   7      373.44      328.10     13.82 o 
   1   7   7       14.38        9.60      8.85 o 
   2   7   7       29.17       30.51      9.31 o 
   3   7   7      103.09      125.72     11.43 o 
   4   7   7        5.26       12.15      9.48 o 
   5   7   7        0.56        9.42     10.17 o 
   6   7   7      267.81      290.90     34.48 o 
   7   7   7       86.91       92.35     19.81 o 
   8   7   7      117.94      129.15     30.85 o 
   9   7   7       22.99       33.51     19.54 o 
  -9   8   7        0.50        7.17     29.00 o 
  -8   8   7        0.18        1.16     17.98 o 
  -7   8   7       82.78       88.39     19.18 o 
  -6   8   7       44.74       57.00     12.64 o 
  -5   8   7        8.96       13.51     11.37 o 
  -4   8   7        8.33       15.25      8.96 o 
  -3   8   7      136.77      115.61     11.72 o 
  -2   8   7       96.57       95.43     12.07 o 
  -1   8   7        1.09        5.55     13.76 o 
   0   8   7      117.81      131.01     19.02 o 
   1   8   7       75.40       90.23     14.70 o 
   2   8   7       82.94      117.61     14.50 o 
   3   8   7        9.42       15.66     10.16 o 
   4   8   7       28.17       29.54     10.51 o 
   5   8   7        2.39        6.45     14.15 o 
   6   8   7        3.94        7.39     14.91 o 
   7   8   7       61.44       62.80     16.49 o 
   8   8   7       18.48        5.44     19.04 o 
  -7   9   7       24.18       16.91     23.48 o 
  -6   9   7       46.07       78.18     16.83 o 
  -5   9   7        0.88       11.73     12.63 o 
  -4   9   7       98.20      106.21     12.40 o 
  -3   9   7       52.66       69.95     16.81 o 
  -2   9   7        0.03        5.15     15.31 o 
  -1   9   7        4.33        8.28     18.39 o 
   0   9   7       15.48       26.62     21.59 o 
   1   9   7        7.15       18.97     13.62 o 
   2   9   7        0.68       11.13     13.14 o 
   3   9   7       69.37       78.00     14.88 o 
   4   9   7        6.12       19.85     20.64 o 
   5   9   7        8.88       22.21     15.24 o 
   6   9   7       79.33       88.75     16.84 o 
   7   9   7       14.21        3.68     24.18 o 
  -4  10   7      162.18      214.66     37.64 o 
  -3  10   7        6.82        9.50     16.84 o 
  -2  10   7        5.32       11.35     19.93 o 
  -1  10   7        2.42        6.50     19.97 o 
   0  10   7       42.82       54.02     19.69 o 
   1  10   7        6.38       24.49     17.29 o 
   2  10   7       43.43       62.10     22.03 o 
   3  10   7        0.02        3.24     30.73 o 
 -13   0   8        1.67       40.65     27.81 o 
 -12   0   8        7.70       -2.41     18.10 o 
 -11   0   8      259.78      289.74     27.06 o 
 -10   0   8        0.29        5.63     12.64 o 
  -9   0   8       70.01       77.65     14.05 o 
  -8   0   8        7.55        3.15      6.96 o 
  -7   0   8      460.22      463.51     15.78 o 
  -6   0   8      560.45      540.78     19.10 o 
  -5   0   8       14.69       21.00      7.90 o 
  -4   0   8      986.40      824.95     95.35 o 
  -3   0   8        2.99       12.55      8.80 o 
  -2   0   8       31.45       23.08      9.66 o 
  -1   0   8     1125.85     1030.61     24.53 o 
   0   0   8     2766.79     2784.61     38.16 o 
   1   0   8       23.20       18.80      5.45 o 
   2   0   8      243.57      246.19      7.32 o 
   3   0   8        0.07        5.46      4.77 o 
   4   0   8       62.03       89.45      8.61 o 
   5   0   8     1520.93     1540.51     22.61 o 
   6   0   8     1469.60     1370.32     37.54 o 
   7   0   8        3.04        4.72      9.44 o 
   8   0   8      270.81      270.86     18.37 o 
   9   0   8      243.58      227.11     19.10 o 
  10   0   8      103.88       86.91     17.39 o 
  11   0   8        0.56       27.61     16.85 o 
  12   0   8        7.76       30.49     17.76 o 
  13   0   8       13.32       12.51     30.35 o 
 -13   1   8        5.99       15.17     17.25 o 
 -12   1   8      158.87      189.30     20.46 o 
 -11   1   8      143.78      160.15     20.98 o 
 -10   1   8       92.49      100.47     10.89 o 
  -9   1   8       12.27       14.16      8.34 o 
  -8   1   8       26.11       32.31      8.47 o 
  -7   1   8       14.43       13.86      4.48 o 
  -6   1   8      249.76      227.59      7.09 o 
  -5   1   8     1011.24      929.80      9.96 o 
  -4   1   8     2039.41     2168.87     14.78 o 
  -3   1   8      173.98      186.88      6.33 o 
  -2   1   8      468.28      403.16      7.94 o 
  -1   1   8      319.93      279.52      7.23 o 
   0   1   8     2068.20     2074.29     17.87 o 
   1   1   8     3033.74     3268.71     21.37 o 
   2   1   8        0.27        5.16      4.60 o 
   3   1   8      157.78      170.23      5.23 o 
   4   1   8      106.06      111.52      7.54 o 
   5   1   8       29.28       42.51      6.90 o 
   6   1   8      133.01      145.14     10.33 o 
   7   1   8     1614.05     1495.02     22.35 o 
   8   1   8      134.12      132.44     10.58 o 
   9   1   8       78.85       82.98     11.12 o 
  10   1   8       24.62       36.19     11.01 o 
  11   1   8       40.01       48.87     11.94 o 
  12   1   8        2.72        9.75     15.11 o 
  13   1   8        3.32        4.97     29.12 o 
 -13   2   8        9.19       12.98     18.40 o 
 -12   2   8       33.29       24.06     16.88 o 
 -11   2   8       37.00       51.31     21.56 o 
 -10   2   8       48.46       48.95     13.48 o 
  -9   2   8      785.36      712.73     17.30 o 
  -8   2   8        6.91       10.42      7.03 o 
  -7   2   8      115.80      115.92     11.29 o 
  -6   2   8      109.68      117.86      7.59 o 
  -5   2   8      285.76      275.42      9.17 o 
  -4   2   8      152.17      154.99      3.65 o 
  -3   2   8      155.60      187.87      5.69 o 
  -2   2   8     1713.09     1935.42     13.67 o 
  -1   2   8       17.56       15.03      3.34 o 
   0   2   8       29.10       45.02      3.46 o 
   1   2   8      341.20      349.74      8.53 o 
   2   2   8       53.01       51.55      5.95 o 
   3   2   8       10.17       10.27      6.78 o 
   4   2   8      527.06      434.59     16.50 o 
   5   2   8      147.70      158.90      9.39 o 
   6   2   8     1511.88     1413.56     20.80 o 
   7   2   8        4.18        9.70      8.40 o 
   8   2   8       80.01       77.53      9.83 o 
   9   2   8       28.56       26.06      9.59 o 
  10   2   8        3.45       17.14     12.20 o 
  11   2   8        1.31        7.74     14.37 o 
  12   2   8       17.67       31.63     16.10 o 
 -13   3   8        5.78       25.01     18.89 o 
 -12   3   8      121.21      127.91     20.61 o 
 -11   3   8       66.61       86.10     20.88 o 
 -10   3   8        0.09        7.91     12.92 o 
  -9   3   8      130.29      105.03     10.76 o 
  -8   3   8       76.32       65.50      9.80 o 
  -7   3   8     1942.01     1913.79     19.48 o 
  -6   3   8      739.64      765.87     12.93 o 
  -5   3   8       42.49       44.81      6.14 o 
  -4   3   8      146.11      133.08      4.42 o 
  -3   3   8       80.13       79.96      5.66 o 
  -2   3   8       51.11       38.03      6.19 o 
  -1   3   8      804.01      819.54     12.93 o 
   0   3   8       63.77       57.07      5.47 o 
   1   3   8        3.51        6.91      5.75 o 
   2   3   8      162.52      159.42      9.29 o 
   3   3   8      288.92      291.34     11.29 o 
   4   3   8      950.19      969.08     17.62 o 
   5   3   8      335.10      306.31     13.84 o 
   6   3   8       38.65       32.83      8.10 o 
   7   3   8        0.41        0.86      7.93 o 
   8   3   8       54.30       53.98      9.39 o 
   9   3   8      378.74      330.62     17.10 o 
  10   3   8       71.80      106.58     18.78 o 
  11   3   8       16.55       53.04     16.62 o 
  12   3   8       14.33       21.36     19.42 o 
 -12   4   8        9.62       -6.15     18.09 o 
 -11   4   8       57.23       61.74     18.25 o 
 -10   4   8       57.28       66.24     14.58 o 
  -9   4   8      104.44      102.49     11.06 o 
  -8   4   8      570.04      576.61     16.88 o 
  -7   4   8       99.47       98.17      8.72 o 
  -6   4   8      178.11      163.48      8.04 o 
  -5   4   8      147.42      146.08      7.52 o 
  -4   4   8       76.10       88.08      6.05 o 
  -3   4   8       66.27       74.87      5.57 o 
  -2   4   8      311.39      308.12     10.13 o 
  -1   4   8      295.14      298.43      9.03 o 
   0   4   8       40.95       36.40      6.49 o 
   1   4   8       66.42       68.97      8.17 o 
   2   4   8       89.58      119.78      9.49 o 
   3   4   8       15.67       26.26      8.22 o 
   4   4   8      177.63      193.19     11.33 o 
   5   4   8     1189.88     1037.88     20.03 o 
   6   4   8      390.53      380.12     14.57 o 
   7   4   8       25.79       35.66     10.00 o 
   8   4   8      147.17      147.13     12.68 o 
   9   4   8        0.00       12.42     14.92 o 
  10   4   8       29.38       43.35     16.36 o 
  11   4   8      252.87      338.35     27.24 o 
 -12   5   8        0.26       -1.33     27.39 o 
 -11   5   8       56.57       40.69     18.22 o 
 -10   5   8        0.67        6.01     16.50 o 
  -9   5   8        2.22       12.50     13.68 o 
  -8   5   8      180.22      191.96     12.75 o 
  -7   5   8      352.40      343.50     12.63 o 
  -6   5   8        6.45       15.37      8.62 o 
  -5   5   8      273.01      250.27     10.12 o 
  -4   5   8       32.16       33.85      8.53 o 
  -3   5   8       19.99       21.45      8.64 o 
  -2   5   8       14.59       27.51      6.42 o 
  -1   5   8       59.46       68.21      7.26 o 
   0   5   8       14.44       21.34      6.40 o 
   1   5   8      105.74      107.25      9.92 o 
   2   5   8      167.50      173.07     10.81 o 
   3   5   8      142.06      138.87     10.93 o 
   4   5   8      158.55      140.84     11.33 o 
   5   5   8      149.63      125.58     11.29 o 
   6   5   8       45.33       56.77     10.66 o 
   7   5   8       91.38      115.68     11.97 o 
   8   5   8        0.16       -3.17     14.89 o 
   9   5   8       29.95       38.22     15.96 o 
  10   5   8       12.84       29.70     17.35 o 
  11   5   8        4.11        7.77     30.46 o 
 -11   6   8       28.64       47.13     28.83 o 
 -10   6   8       10.34       12.55     17.61 o 
  -9   6   8       18.73       35.71     14.55 o 
  -8   6   8        6.90        9.09     13.03 o 
  -7   6   8        1.43        4.67     10.74 o 
  -6   6   8        6.43        6.86     10.01 o 
  -5   6   8       71.60       73.30     10.02 o 
  -4   6   8        9.11       15.18      8.47 o 
  -3   6   8        2.72        7.48      9.61 o 
  -2   6   8      664.34      640.40     17.29 o 
  -1   6   8     1543.24     1408.78     20.77 o 
   0   6   8        0.15        7.02      7.02 o 
   1   6   8      820.32      758.56     15.01 o 
   2   6   8      584.91      551.91     17.49 o 
   3   6   8       38.01       42.66     10.12 o 
   4   6   8      205.56      202.80     13.78 o 
   5   6   8      123.45      110.88     11.63 o 
   6   6   8       25.95       21.70     10.52 o 
   7   6   8        8.80       -2.01     15.02 o 
   8   6   8        2.24        8.04     16.18 o 
   9   6   8      168.87      148.08     20.64 o 
  10   6   8      149.63      174.81     54.73 o 
 -10   7   8      113.26      120.27     31.89 o 
  -9   7   8        4.59       12.16     18.07 o 
  -8   7   8       11.28       13.72     14.07 o 
  -7   7   8       48.09       45.28     11.91 o 
  -6   7   8        3.24       17.48     11.24 o 
  -5   7   8       41.07       40.98      9.49 o 
  -4   7   8        0.32        5.45      8.52 o 
  -3   7   8       89.96      102.74     11.87 o 
  -2   7   8        8.83       13.75     10.09 o 
  -1   7   8      323.46      294.23     14.21 o 
   0   7   8      125.18      130.30     12.88 o 
   1   7   8       82.55       82.01     10.21 o 
   2   7   8      212.25      192.16     12.43 o 
   3   7   8       88.39       73.81     10.52 o 
   4   7   8       95.52       91.61     12.19 o 
   5   7   8       78.76       90.69     11.49 o 
   6   7   8        3.25       13.63     16.71 o 
   7   7   8        3.62        6.57     17.70 o 
   8   7   8      117.55      116.28     21.33 o 
   9   7   8        6.20       -1.20     31.44 o 
  -9   8   8        9.16       -6.14     27.03 o 
  -8   8   8       35.74       35.66     18.40 o 
  -7   8   8        8.01       19.99     12.14 o 
  -6   8   8        8.43       13.26     12.00 o 
  -5   8   8        0.20        9.01     10.40 o 
  -4   8   8       72.25       65.95     11.07 o 
  -3   8   8      304.01      308.34     16.26 o 
  -2   8   8       51.74       55.53     11.41 o 
  -1   8   8        3.66       20.82     13.70 o 
   0   8   8       60.48       53.75     17.08 o 
   1   8   8        0.92       14.11     13.28 o 
   2   8   8       85.55      100.64     14.73 o 
   3   8   8       97.11      105.04     11.98 o 
   4   8   8       18.10       28.34     10.67 o 
   5   8   8       40.10       51.58     14.92 o 
   6   8   8       36.07       41.23     15.55 o 
   7   8   8        1.65       11.66     13.94 o 
   8   8   8        2.80       16.76     29.98 o 
  -7   9   8        3.90       23.55     24.53 o 
  -6   9   8        0.03       13.64     13.78 o 
  -5   9   8        1.14       16.43     13.08 o 
  -4   9   8       15.06       17.33     12.48 o 
  -3   9   8       10.34       15.11     15.52 o 
  -2   9   8        6.16       22.46     15.88 o 
  -1   9   8       17.04       25.77     17.83 o 
   0   9   8        3.50       10.96     17.09 o 
   1   9   8       51.42       60.34     18.40 o 
   2   9   8       53.81       44.73     14.09 o 
   3   9   8       17.72       37.16     14.04 o 
   4   9   8       10.58       22.80     20.22 o 
   5   9   8       65.16       48.36     22.26 o 
   6   9   8       59.57       77.73     18.07 o 
  -3  10   8       25.02       23.66     16.93 o 
  -2  10   8       39.57       33.05     24.62 o 
  -1  10   8      130.70      152.32     23.13 o 
   0  10   8        5.65        9.76     18.76 o 
   1  10   8        1.47        7.92     18.60 o 
   2  10   8       15.87       13.19     21.38 o 
 -13   1   9       15.98       27.89     17.33 o 
 -12   1   9       57.98       76.33     18.03 o 
 -11   1   9        8.69       14.59     10.66 o 
 -10   1   9       24.19       28.51      8.53 o 
  -9   1   9       19.76       30.42      7.41 o 
  -8   1   9        0.01        0.10      8.57 o 
  -7   1   9      283.56      290.25      8.23 o 
  -6   1   9        9.65        9.86      4.41 o 
  -5   1   9      116.11      102.08      4.88 o 
  -4   1   9        8.36        5.85      2.60 o 
  -3   1   9     1353.31     1413.71     13.95 o 
  -2   1   9      302.77      321.57     11.59 o 
  -1   1   9      202.99      224.41      6.36 o 
   0   1   9        6.64       24.72      6.07 o 
   1   1   9      570.34      498.96      9.30 o 
   2   1   9        2.39        8.23      3.93 o 
   3   1   9       61.01       81.21      4.33 o 
   4   1   9       12.14       11.17      4.01 o 
   5   1   9      233.67      229.74      9.60 o 
   6   1   9       47.34       44.59      7.77 o 
   7   1   9       76.52       60.32      8.42 o 
   8   1   9        0.25        7.53      8.05 o 
   9   1   9       16.67       24.81     10.28 o 
  10   1   9       28.86       26.31     10.92 o 
  11   1   9       34.94       54.46     12.30 o 
  12   1   9       25.60       22.93     15.09 o 
 -13   2   9        2.26        9.75     17.87 o 
 -12   2   9       15.17       37.41     17.47 o 
 -11   2   9        0.43       11.34     13.12 o 
 -10   2   9        7.21       11.04     12.50 o 
  -9   2   9       27.66       36.77      8.26 o 
  -8   2   9       60.71       70.37     11.41 o 
  -7   2   9      146.50      152.57     10.18 o 
  -6   2   9       92.00      104.91      6.87 o 
  -5   2   9      105.66      108.66      4.31 o 
  -4   2   9      110.49       90.66      4.81 o 
  -3   2   9      899.37      898.80     30.24 o 
  -2   2   9       34.88       36.00      4.35 o 
  -1   2   9      233.21      214.91      7.31 o 
   0   2   9       32.47       28.22      5.47 o 
   1   2   9      820.51      945.02     11.94 o 
   2   2   9        7.46        3.52      5.58 o 
   3   2   9      147.52      155.27      8.95 o 
   4   2   9      104.57      105.48      5.11 o 
   5   2   9       11.62        9.70      7.62 o 
   6   2   9      309.01      281.94     11.91 o 
   7   2   9       14.81       23.89      8.63 o 
   8   2   9      104.96      103.26     10.76 o 
   9   2   9       29.00       17.32      9.54 o 
  10   2   9       38.81       34.41     12.69 o 
  11   2   9        0.11       19.99     14.37 o 
  12   2   9       11.01       28.98     15.84 o 
 -13   3   9       16.03       23.66     19.32 o 
 -12   3   9       36.35       36.97     18.25 o 
 -11   3   9        0.22       21.01     16.68 o 
 -10   3   9       23.35       23.56     13.28 o 
  -9   3   9        3.40        7.20      9.40 o 
  -8   3   9       49.69       57.13      8.32 o 
  -7   3   9      323.77      327.79     14.20 o 
  -6   3   9      204.76      183.91      7.73 o 
  -5   3   9      934.84      896.99     12.67 o 
  -4   3   9        5.36       14.92      5.38 o 
  -3   3   9       15.29       21.65      5.20 o 
  -2   3   9        1.82       10.36      5.85 o 
  -1   3   9       96.30      104.03      6.69 o 
   0   3   9        3.18        7.15      5.69 o 
   1   3   9      550.98      552.52     11.03 o 
   2   3   9      889.83      866.50     16.01 o 
   3   3   9     1097.23     1098.08     18.26 o 
   4   3   9       23.87       14.93      8.94 o 
   5   3   9      422.85      365.45     16.28 o 
   6   3   9        6.17       12.14      8.07 o 
   7   3   9      415.77      374.82     13.79 o 
   8   3   9       13.36        7.73      8.95 o 
   9   3   9       13.24       16.57     11.12 o 
  10   3   9       42.56       54.07     19.69 o 
  11   3   9      120.73      174.68     21.55 o 
  12   3   9       19.36       44.81     20.75 o 
 -12   4   9        2.28        1.60     17.97 o 
 -11   4   9        0.35        2.79     16.78 o 
 -10   4   9      134.25      124.67     16.22 o 
  -9   4   9        2.18        1.84      9.49 o 
  -8   4   9       79.22       87.62     10.78 o 
  -7   4   9      243.79      255.63     11.53 o 
  -6   4   9       30.56       33.31      8.13 o 
  -5   4   9        0.86        5.96      5.63 o 
  -4   4   9       18.95       23.54      5.62 o 
  -3   4   9        1.71        1.49      4.97 o 
  -2   4   9      323.98      318.68     10.38 o 
  -1   4   9       20.69       20.81      5.99 o 
   0   4   9      231.89      230.64     11.49 o 
   1   4   9        4.90        9.33      7.55 o 
   2   4   9      433.99      417.37     11.74 o 
   3   4   9      152.19      148.06     16.05 o 
   4   4   9      113.65      121.41     10.68 o 
   5   4   9       73.50       73.32     10.42 o 
   6   4   9       18.74       25.40      9.81 o 
   7   4   9       94.73       97.84     11.58 o 
   8   4   9        2.72        6.13     10.73 o 
   9   4   9        8.35       20.35     15.39 o 
  10   4   9        3.81       10.32     15.85 o 
  11   4   9       60.48       98.02     18.30 o 
 -12   5   9       13.09       16.51     28.58 o 
 -11   5   9        6.62        3.64     17.75 o 
 -10   5   9       32.04       33.77     14.66 o 
  -9   5   9       28.85       41.33     14.20 o 
  -8   5   9       62.84       58.03     10.91 o 
  -7   5   9      169.81      158.49     10.39 o 
  -6   5   9       86.88       90.72     10.13 o 
  -5   5   9        0.33        2.93      7.90 o 
  -4   5   9      221.96      213.63     10.38 o 
  -3   5   9      175.65      173.41      8.85 o 
  -2   5   9       46.69       50.81      9.34 o 
  -1   5   9      346.34      346.04     10.74 o 
   0   5   9      101.87      100.73      8.62 o 
   1   5   9       70.74       70.89      9.90 o 
   2   5   9      278.60      273.67     12.16 o 
   3   5   9      336.38      307.19     13.61 o 
   4   5   9      311.71      259.44     13.21 o 
   5   5   9      327.38      305.88     14.24 o 
   6   5   9        4.30       11.30     10.11 o 
   7   5   9       46.93       49.24     10.99 o 
   8   5   9       26.46       38.12     15.69 o 
   9   5   9       52.27       87.24     17.32 o 
  10   5   9       35.96       48.04     17.65 o 
 -11   6   9       39.94       17.76     28.29 o 
 -10   6   9        2.00       16.82     17.63 o 
  -9   6   9       25.99       19.00     14.16 o 
  -8   6   9      133.91      138.79     16.22 o 
  -7   6   9        3.67       13.14     10.65 o 
  -6   6   9        5.51        4.40     10.01 o 
  -5   6   9        1.53        3.33     10.15 o 
  -4   6   9      449.09      389.73     15.17 o 
  -3   6   9      177.78      162.99     12.27 o 
  -2   6   9      429.87      421.12     15.19 o 
  -1   6   9       57.41       46.80      7.67 o 
   0   6   9      224.07      217.47     10.12 o 
   1   6   9       64.22       69.25      8.80 o 
   2   6   9        5.13        8.96      9.42 o 
   3   6   9      844.53      769.03     20.88 o 
   4   6   9        0.98        3.12      9.99 o 
   5   6   9       67.12       71.92     11.64 o 
   6   6   9       13.30        3.72     10.51 o 
   7   6   9       39.77       38.73     15.50 o 
   8   6   9       47.97       69.08     17.55 o 
   9   6   9       20.58       17.23     16.85 o 
  10   6   9        0.67      -36.68     36.68 o 
 -10   7   9        3.44        5.31     27.87 o 
  -9   7   9       86.05      101.83     16.82 o 
  -8   7   9       10.92       24.18     14.32 o 
  -7   7   9       76.28       70.22     12.51 o 
  -6   7   9       73.60       70.34     10.88 o 
  -5   7   9        0.05        1.66      9.89 o 
  -4   7   9       22.81       35.46     11.51 o 
  -3   7   9        3.27       11.18     10.44 o 
  -2   7   9       45.46       58.71     11.23 o 
  -1   7   9      478.34      457.62     16.50 o 
   0   7   9      183.89      178.35     14.15 o 
   1   7   9      119.20      129.63     11.41 o 
   2   7   9        3.68        8.12      9.58 o 
   3   7   9        2.69        6.66      9.86 o 
   4   7   9       23.77       26.64     10.98 o 
   5   7   9      121.25      125.64     13.47 o 
   6   7   9        1.87       20.11     17.23 o 
   7   7   9      104.95      117.26     20.64 o 
   8   7   9        1.01       -7.25     19.17 o 
  -9   8   9       27.67       14.19     27.73 o 
  -8   8   9       30.43       44.70     13.81 o 
  -7   8   9        0.16        4.05     11.05 o 
  -6   8   9        4.48       11.10     10.96 o 
  -5   8   9        1.69        6.92     10.65 o 
  -4   8   9        3.76       10.46     10.11 o 
  -3   8   9       10.05       27.86     11.56 o 
  -2   8   9        2.47       13.95     13.71 o 
  -1   8   9      186.31      196.79     21.18 o 
   0   8   9        3.22        0.34     15.89 o 
   1   8   9       83.87      101.70     14.90 o 
   2   8   9        4.44       14.32     13.16 o 
   3   8   9        2.90        9.11     10.37 o 
   4   8   9        0.00        7.78     10.47 o 
   5   8   9       12.45       14.06     14.78 o 
   6   8   9        3.59       13.89     14.83 o 
   7   8   9       23.42       29.57     14.48 o 
  -7   9   9        0.01        3.81     18.00 o 
  -6   9   9      106.81      128.45     15.93 o 
  -5   9   9      111.06      114.10     14.96 o 
  -4   9   9        1.17        0.22     12.74 o 
  -3   9   9        5.70        7.32     16.11 o 
  -2   9   9      143.01      147.71     18.10 o 
  -1   9   9      112.68      117.81     21.38 o 
   0   9   9       15.05       29.13     17.39 o 
   1   9   9        1.44       12.02     16.98 o 
   2   9   9       26.17       35.36     14.63 o 
   3   9   9       18.08       22.41     14.18 o 
   4   9   9       41.27       34.33     21.18 o 
   5   9   9        1.24        3.85     20.59 o 
   6   9   9       17.05        4.42     23.45 o 
  -3  10   9        8.44       22.47     29.87 o 
  -2  10   9       20.83       33.30     26.39 o 
  -1  10   9       17.20       26.97     20.55 o 
   0  10   9        6.89        9.04     23.06 o 
   1  10   9       60.88       83.26     26.35 o 
   2  10   9       16.07        5.63     21.89 o 
 -13   0  10      154.00      169.21     32.91 o 
 -12   0  10       25.10       26.19     19.96 o 
 -11   0  10      174.32      161.64     18.41 o 
 -10   0  10       65.85       94.45     15.49 o 
  -9   0  10       22.27       19.12     12.90 o 
  -8   0  10      339.05      295.84     38.31 o 
  -7   0  10      140.04      149.09     10.99 o 
  -6   0  10      691.05      696.01     18.09 o 
  -5   0  10       48.57       56.55      8.81 o 
  -4   0  10       35.47       42.79      5.69 o 
  -3   0  10     4630.44     4728.10    112.05 o 
  -2   0  10       74.03       54.40     11.01 o 
  -1   0  10      207.34      240.09     14.50 o 
   0   0  10     1551.18     1616.79     13.54 o 
   1   0  10       26.76       24.79      5.17 o 
   2   0  10     1050.77     1099.71     13.39 o 
   3   0  10      148.43      155.25      7.23 o 
   4   0  10       73.37       75.54      6.56 o 
   5   0  10     1512.38     1371.80     32.12 o 
   6   0  10     1542.85     1404.18     24.44 o 
   7   0  10        2.26        3.95      9.85 o 
   8   0  10      652.53      660.91     25.17 o 
   9   0  10       52.25       63.30     15.98 o 
  10   0  10        0.02       11.30     15.50 o 
  11   0  10        1.11        2.80     16.85 o 
  12   0  10       36.81       23.95     18.69 o 
 -13   1  10       23.68       35.43     17.58 o 
 -12   1  10       63.73       49.07     16.89 o 
 -11   1  10       43.70       61.37     13.65 o 
 -10   1  10        2.12       10.67      8.64 o 
  -9   1  10      260.59      250.22     10.71 o 
  -8   1  10      288.80      283.52     13.83 o 
  -7   1  10       53.94       58.96      9.47 o 
  -6   1  10       10.70       16.23      4.94 o 
  -5   1  10        7.88        9.03      4.06 o 
  -4   1  10        5.72        4.33      3.39 o 
  -3   1  10       19.39       13.16      4.28 o 
  -2   1  10     2212.75     2159.63     12.62 o 
  -1   1  10     1308.82     1305.36     54.20 o 
   0   1  10      484.45      508.76     11.08 o 
   1   1  10      529.64      506.18      7.41 o 
   2   1  10        8.95        5.53      3.98 o 
   3   1  10      986.75      972.28      9.59 o 
   4   1  10      709.32      698.74      9.35 o 
   5   1  10      212.95      222.77      8.58 o 
   6   1  10       17.75       22.70      7.01 o 
   7   1  10      173.51      154.99      9.72 o 
   8   1  10        2.19       10.19      8.39 o 
   9   1  10        0.00       11.00      8.82 o 
  10   1  10        7.23       35.40     11.55 o 
  11   1  10       65.55       71.51     13.00 o 
  12   1  10       16.06       26.34     15.96 o 
 -13   2  10       66.13       65.59     22.48 o 
 -12   2  10       69.73       76.38     18.65 o 
 -11   2  10       23.85       23.70     13.51 o 
 -10   2  10       17.26       22.03     12.90 o 
  -9   2  10       31.92       50.37      7.55 o 
  -8   2  10        1.52        7.14      8.60 o 
  -7   2  10       73.84       61.81      8.94 o 
  -6   2  10      296.15      294.40      8.90 o 
  -5   2  10      481.94      497.85      7.96 o 
  -4   2  10       66.89       65.87      4.85 o 
  -3   2  10        1.26        8.74      4.11 o 
  -2   2  10      134.76      129.77      6.09 o 
  -1   2  10        2.83        4.87      4.81 o 
   0   2  10      193.42      245.93     10.93 o 
   1   2  10       22.53       29.63      3.20 o 
   2   2  10       47.72       74.74      6.58 o 
   3   2  10      102.15      117.27      8.62 o 
   4   2  10       77.03       74.17      5.10 o 
   5   2  10       63.86       57.24      8.64 o 
   6   2  10        6.34       11.80      8.55 o 
   7   2  10     1018.33      896.23     19.25 o 
   8   2  10       54.93       61.41     10.30 o 
   9   2  10        2.00       12.31      9.57 o 
  10   2  10       98.70      106.60     12.71 o 
  11   2  10       19.32       27.94     14.75 o 
  12   2  10       20.03       33.14     20.99 o 
 -13   3  10        9.87       29.03     18.83 o 
 -12   3  10       41.23       36.80     18.35 o 
 -11   3  10      268.79      253.45     18.69 o 
 -10   3  10      306.73      262.66     12.64 o 
  -9   3  10       46.56       41.39      8.86 o 
  -8   3  10      327.11      309.06     11.68 o 
  -7   3  10        3.19        6.18      5.82 o 
  -6   3  10       31.89       28.90      6.13 o 
  -5   3  10        0.17        3.24      5.55 o 
  -4   3  10      148.33      141.58      6.98 o 
  -3   3  10       79.76       79.36      6.40 o 
  -2   3  10      311.05      329.37      9.75 o 
  -1   3  10       10.05       16.31      5.82 o 
   0   3  10        1.76        9.07      5.86 o 
   1   3  10       27.37       24.17      6.26 o 
   2   3  10       65.84       52.96      9.32 o 
   3   3  10        5.76        7.39      8.23 o 
   4   3  10     1090.64      985.73     21.19 o 
   5   3  10       49.65       36.49     10.21 o 
   6   3  10      299.49      287.54     15.11 o 
   7   3  10        3.78       14.07      8.79 o 
   8   3  10       11.53       15.17      9.18 o 
   9   3  10       21.47       29.10     12.32 o 
  10   3  10       25.14       46.08     15.98 o 
  11   3  10        1.46       25.58     16.41 o 
  12   3  10       13.93       33.96     28.06 o 
 -12   4  10      106.94       94.15     20.06 o 
 -11   4  10        0.02       16.24     12.30 o 
 -10   4  10       95.56      122.64     16.12 o 
  -9   4  10      364.89      314.16     14.92 o 
  -8   4  10      501.63      436.34     14.18 o 
  -7   4  10       50.65       57.56      8.16 o 
  -6   4  10      208.60      197.15      9.92 o 
  -5   4  10       83.91       83.83      6.74 o 
  -4   4  10        0.17        4.22      5.49 o 
  -3   4  10        0.11        3.03      5.24 o 
  -2   4  10     1030.39     1044.52     22.58 o 
  -1   4  10      126.99      113.98      7.72 o 
   0   4  10      345.04      350.34     10.58 o 
   1   4  10        6.13        7.21      7.44 o 
   2   4  10      902.16      829.73     20.79 o 
   3   4  10     1043.98      999.23     19.37 o 
   4   4  10       33.82       34.54      9.59 o 
   5   4  10      175.05      166.04     12.02 o 
   6   4  10        3.81        7.37      9.78 o 
   7   4  10        9.37       13.29     10.62 o 
   8   4  10       39.33       44.61     11.60 o 
   9   4  10       26.26       47.17     15.75 o 
  10   4  10       10.58       32.85     16.11 o 
  11   4  10       37.61       47.79     22.48 o 
 -12   5  10      107.66      130.73     31.20 o 
 -11   5  10       16.33       22.68     14.15 o 
 -10   5  10      126.82      142.53     16.95 o 
  -9   5  10       30.15       15.73     10.57 o 
  -8   5  10       73.29       72.16     10.09 o 
  -7   5  10       23.83       29.22      8.57 o 
  -6   5  10        9.44       12.50      8.22 o 
  -5   5  10       95.90      101.47      9.39 o 
  -4   5  10      185.78      166.46      9.84 o 
  -3   5  10      477.70      432.07     13.04 o 
  -2   5  10        9.01       16.47      7.89 o 
  -1   5  10      897.23      811.12     20.57 o 
   0   5  10      288.11      258.08     11.04 o 
   1   5  10       20.80       20.97      8.89 o 
   2   5  10      270.73      263.92     12.53 o 
   3   5  10        1.14       14.11      8.22 o 
   4   5  10      505.58      455.24     16.08 o 
   5   5  10      272.27      260.64     13.93 o 
   6   5  10       23.65       31.07     10.40 o 
   7   5  10       59.32       43.62     12.23 o 
   8   5  10      217.38      236.97     20.07 o 
   9   5  10       88.32      136.00     18.44 o 
  10   5  10        0.01       20.34     17.08 o 
 -11   6  10        4.82       16.47     18.78 o 
 -10   6  10       43.93       44.40     13.20 o 
  -9   6  10        1.09       17.67     12.30 o 
  -8   6  10       67.78       89.03     13.33 o 
  -7   6  10       13.47       20.39      9.77 o 
  -6   6  10      108.01      117.86     12.10 o 
  -5   6  10       12.87        9.67     10.11 o 
  -4   6  10       59.02       53.98     10.98 o 
  -3   6  10       55.59       61.38     10.87 o 
  -2   6  10      153.14      130.94     11.88 o 
  -1   6  10        7.85        5.72      7.27 o 
   0   6  10        0.08        1.99      7.96 o 
   1   6  10       12.03       14.68      8.19 o 
   2   6  10      370.33      327.78     15.18 o 
   3   6  10       37.04       49.26     10.99 o 
   4   6  10        1.11        0.98      9.83 o 
   5   6  10        0.60        3.44     10.42 o 
   6   6  10       20.57       19.58     11.07 o 
   7   6  10        0.00       -2.20     15.75 o 
   8   6  10       48.22       24.88     16.82 o 
   9   6  10        9.49       -2.40     17.32 o 
  10   6  10        5.96      -37.76     37.76 o 
 -10   7  10        0.07       -7.46     27.96 o 
  -9   7  10       15.52       42.35     13.32 o 
  -8   7  10        2.02        6.38     12.50 o 
  -7   7  10       10.06       24.59     10.54 o 
  -6   7  10       92.82       94.73     11.62 o 
  -5   7  10        7.53        6.52     11.39 o 
  -4   7  10      254.62      274.74     15.46 o 
  -3   7  10      218.79      194.71     13.98 o 
  -2   7  10        1.54       14.39     10.50 o 
  -1   7  10       14.40       15.84     10.37 o 
   0   7  10      145.73      110.70     13.36 o 
   1   7  10        0.11        8.95      8.16 o 
   2   7  10       46.34       46.95     10.36 o 
   3   7  10       16.63       26.48     11.25 o 
   4   7  10        5.91       10.99     11.58 o 
   5   7  10       90.45       91.38     12.90 o 
   6   7  10        5.85       10.88     17.80 o 
   7   7  10       16.79       27.34     18.73 o 
   8   7  10       57.63       67.06     21.02 o 
  -8   8  10        9.77       17.56     15.60 o 
  -7   8  10        1.19        7.37     11.71 o 
  -6   8  10        0.70       11.25     11.30 o 
  -5   8  10       53.81       53.69     11.80 o 
  -4   8  10       11.80       13.60     10.58 o 
  -3   8  10       63.50       61.92     15.49 o 
  -2   8  10       41.42       39.51     14.47 o 
  -1   8  10       15.31       13.83     17.28 o 
   0   8  10        1.52        3.56     16.50 o 
   1   8  10        8.44        5.79     13.41 o 
   2   8  10       60.40       46.07     13.93 o 
   3   8  10        9.72       21.69     10.77 o 
   4   8  10        7.29       20.88     11.33 o 
   5   8  10       44.78       53.38     15.81 o 
   6   8  10      236.33      233.86     20.13 o 
   7   8  10       22.83       41.04     16.37 o 
  -7   9  10        3.64        6.94     28.94 o 
  -6   9  10        5.32       16.02     16.16 o 
  -5   9  10       52.40       50.96     13.87 o 
  -4   9  10       11.98       28.75     13.42 o 
  -3   9  10       69.03       81.38     17.93 o 
  -2   9  10        4.86       24.31     15.80 o 
  -1   9  10       71.62       82.37     42.19 o 
   0   9  10        2.11       15.05     17.57 o 
   1   9  10       34.06       39.19     17.84 o 
   2   9  10        6.12       18.76     14.83 o 
   3   9  10       12.33       -2.65     14.26 o 
   4   9  10        1.19        6.08     21.47 o 
   5   9  10        7.17       25.11     32.97 o 
   6   9  10        4.09        1.87     23.98 o 
  -1  10  10      103.21       63.20     27.69 o 
   0  10  10        0.02        1.15     23.75 o 
   1  10  10        0.33       21.21     23.13 o 
   2  10  10       34.25       49.20     23.86 o 
 -13   1  11        0.71        6.48     16.93 o 
 -12   1  11        3.35        6.80     15.81 o 
 -11   1  11      209.72      169.25     16.08 o 
 -10   1  11        0.49        5.83      8.65 o 
  -9   1  11       15.07       17.46     11.92 o 
  -8   1  11      141.98      140.35     11.59 o 
  -7   1  11       41.26       47.63      9.29 o 
  -6   1  11       39.98       36.82      5.70 o 
  -5   1  11      102.52      121.34      5.73 o 
  -4   1  11       46.40       56.29      6.42 o 
  -3   1  11       86.74       96.94      5.38 o 
  -2   1  11     1458.55     1436.70     28.87 o 
  -1   1  11      195.95      201.91     11.57 o 
   0   1  11       55.10       67.64      7.70 o 
   1   1  11      112.36      100.02      9.28 o 
   2   1  11       24.96       17.99      4.00 o 
   3   1  11      969.45      958.29      9.87 o 
   4   1  11       15.36       18.26      4.60 o 
   5   1  11       11.32       16.65      6.48 o 
   6   1  11       18.22       19.62      6.97 o 
   7   1  11        0.15        7.94      7.96 o 
   8   1  11      104.27       97.48      9.79 o 
   9   1  11        1.28       11.56      9.16 o 
  10   1  11        8.36        5.49     11.41 o 
  11   1  11        5.06       -3.27     12.37 o 
  12   1  11        0.32       -6.69     15.71 o 
 -13   2  11        0.52        1.54     18.16 o 
 -12   2  11        5.58        4.49     16.75 o 
 -11   2  11        1.66       10.98     13.58 o 
 -10   2  11      104.95      107.65     12.44 o 
  -9   2  11       78.50       67.44      8.55 o 
  -8   2  11       70.11       77.09      9.75 o 
  -7   2  11      751.87      765.17     17.47 o 
  -6   2  11       62.95       63.60      6.54 o 
  -5   2  11       98.05       96.84      5.27 o 
  -4   2  11       55.12       56.98      5.07 o 
  -3   2  11      203.32      197.84      8.20 o 
  -2   2  11      531.35      485.46     16.44 o 
  -1   2  11        4.48        7.36      4.79 o 
   0   2  11      130.26      148.94      8.37 o 
   1   2  11      516.18      553.19     10.13 o 
   2   2  11      321.04      332.72      9.56 o 
   3   2  11        0.49        0.80      7.35 o 
   4   2  11      470.83      460.61      9.70 o 
   5   2  11      224.83      222.93     11.23 o 
   6   2  11       62.83       62.00      9.42 o 
   7   2  11      196.96      187.94     12.02 o 
   8   2  11      160.26      159.08     10.77 o 
   9   2  11       14.47       19.69      9.23 o 
  10   2  11       38.62       53.57     10.33 o 
  11   2  11        1.13       18.38     15.01 o 
  12   2  11       94.17      115.79     32.47 o 
 -13   3  11       40.50       35.06     29.71 o 
 -12   3  11       58.33       56.21     18.67 o 
 -11   3  11       20.88       35.02     14.16 o 
 -10   3  11      135.96      153.87     11.27 o 
  -9   3  11       31.44       31.99      8.92 o 
  -8   3  11        7.31        5.94      7.63 o 
  -7   3  11      185.47      174.27      9.59 o 
  -6   3  11      109.89      113.25      7.26 o 
  -5   3  11        0.34       10.52      5.79 o 
  -4   3  11       34.36       35.85      5.91 o 
  -3   3  11      448.79      455.39     10.22 o 
  -2   3  11      101.77       97.09      6.43 o 
  -1   3  11       32.92       45.43      5.59 o 
   0   3  11      144.80      159.32      6.71 o 
   1   3  11      126.10      142.86      7.90 o 
   2   3  11      217.89      222.94      9.15 o 
   3   3  11       88.97       79.15     10.37 o 
   4   3  11       46.59       49.80     10.56 o 
   5   3  11       82.34       81.90     11.51 o 
   6   3  11       98.19       84.40     12.11 o 
   7   3  11        1.44        9.09     11.39 o 
   8   3  11        0.06        5.24      9.46 o 
   9   3  11       14.67       13.80     12.44 o 
  10   3  11        2.43       32.37     20.05 o 
  11   3  11      143.59      192.04     29.15 o 
 -12   4  11       60.15       61.59     19.22 o 
 -11   4  11        0.25       10.56     14.62 o 
 -10   4  11        1.22       12.74     11.44 o 
  -9   4  11      129.72      122.67     11.16 o 
  -8   4  11      215.46      203.49     12.71 o 
  -7   4  11      497.61      468.71     13.13 o 
  -6   4  11       84.00       93.10      8.55 o 
  -5   4  11       27.88       21.18      6.13 o 
  -4   4  11        0.03        2.31      5.70 o 
  -3   4  11       10.59       15.34      5.77 o 
  -2   4  11      228.36      220.00     10.52 o 
  -1   4  11      408.49      396.54     10.28 o 
   0   4  11      707.45      699.36     16.05 o 
   1   4  11       33.18       33.69      8.81 o 
   2   4  11      217.29      225.94     12.95 o 
   3   4  11        5.67        2.52      9.03 o 
   4   4  11        5.76        4.56     10.02 o 
   5   4  11       69.46       72.59     11.18 o 
   6   4  11       19.58       18.75     10.69 o 
   7   4  11        1.46        9.41     10.71 o 
   8   4  11       37.13       49.79     11.76 o 
   9   4  11       79.89       93.78     16.81 o 
  10   4  11        2.93       11.71     16.32 o 
  11   4  11      141.54      134.78     25.52 o 
 -12   5  11       22.78       22.94     26.08 o 
 -11   5  11        0.43        2.52     12.99 o 
 -10   5  11       81.96       71.26     13.34 o 
  -9   5  11        3.84        3.28      9.53 o 
  -8   5  11      314.96      301.51     13.62 o 
  -7   5  11       48.29       47.62      9.12 o 
  -6   5  11        0.55        7.25      8.32 o 
  -5   5  11       12.68       24.33      8.03 o 
  -4   5  11      196.56      176.10     10.21 o 
  -3   5  11      277.22      256.64     11.30 o 
  -2   5  11      233.52      220.28     10.78 o 
  -1   5  11       15.69       13.20      7.65 o 
   0   5  11      298.52      259.78     16.15 o 
   1   5  11      452.36      417.53     17.98 o 
   2   5  11        2.50        5.55      8.92 o 
   3   5  11      186.30      187.86     12.04 o 
   4   5  11       51.59       72.61     10.87 o 
   5   5  11       10.39       10.77     10.32 o 
   6   5  11       70.90       79.62     12.07 o 
   7   5  11       23.62       27.10     11.14 o 
   8   5  11       15.96       25.84     15.84 o 
   9   5  11       55.99       79.81     17.93 o 
  10   5  11       34.98       37.21     23.37 o 
 -11   6  11       46.64       62.76     27.85 o 
 -10   6  11       74.93       77.74     14.07 o 
  -9   6  11        4.17       16.64     12.48 o 
  -8   6  11        5.36       14.49      9.92 o 
  -7   6  11        1.72       13.12      8.66 o 
  -6   6  11       90.07      106.99     10.59 o 
  -5   6  11       50.83       53.49     10.85 o 
  -4   6  11       21.96       30.28     10.54 o 
  -3   6  11       12.21       15.84      9.93 o 
  -2   6  11      195.89      156.34     12.32 o 
  -1   6  11       59.74       53.41      8.22 o 
   0   6  11        0.89        9.23      8.54 o 
   1   6  11       31.92       32.06      8.83 o 
   2   6  11       93.02       99.86     11.99 o 
   3   6  11      176.80      198.63     14.66 o 
   4   6  11        2.08        0.44     10.82 o 
   5   6  11        5.43        8.94     11.09 o 
   6   6  11        0.54        8.38     11.20 o 
   7   6  11        7.81       -1.44     16.38 o 
   8   6  11       16.86       19.13     16.76 o 
   9   6  11        9.82        8.92     23.44 o 
  -9   7  11       22.71       22.23     15.51 o 
  -8   7  11       43.92       44.12     15.65 o 
  -7   7  11       67.67       48.71     12.45 o 
  -6   7  11      123.48       98.44     13.47 o 
  -5   7  11        1.33        3.84     11.81 o 
  -4   7  11       64.17       76.15     12.25 o 
  -3   7  11      478.50      435.61     17.31 o 
  -2   7  11       32.52       37.66     11.10 o 
  -1   7  11      406.67      364.21     18.39 o 
   0   7  11       80.48       84.84     13.33 o 
   1   7  11       48.64       53.30      9.08 o 
   2   7  11       13.20       23.27     10.17 o 
   3   7  11       13.50       27.30     11.58 o 
   4   7  11        7.46       10.04     11.30 o 
   5   7  11        2.45        7.38     12.02 o 
   6   7  11        2.43       15.98     14.77 o 
   7   7  11       95.96      132.22     22.10 o 
   8   7  11       70.97       70.58     20.88 o 
  -8   8  11        3.77      -11.59     28.59 o 
  -7   8  11       51.83       52.62     12.42 o 
  -6   8  11        5.79        4.99     11.42 o 
  -5   8  11       73.99       68.18     12.02 o 
  -4   8  11      126.94      147.53     12.80 o 
  -3   8  11      206.46      195.19     14.95 o 
  -2   8  11      113.41      107.90     16.30 o 
  -1   8  11        0.15       14.52     16.81 o 
   0   8  11        0.20       13.48     16.87 o 
   1   8  11        0.81        5.74     16.53 o 
   2   8  11        1.77       10.23     13.64 o 
   3   8  11       75.91      100.82     12.70 o 
   4   8  11       62.98       90.37     12.89 o 
   5   8  11       43.28       45.58     15.70 o 
   6   8  11      102.49       75.67     17.13 o 
   7   8  11        0.43        8.26     29.02 o 
  -7   9  11       59.12       72.76     29.71 o 
  -6   9  11       16.09       17.92     16.15 o 
  -5   9  11        5.02        8.01     13.59 o 
  -4   9  11       76.35       85.70     14.41 o 
  -3   9  11        3.58        9.23     16.09 o 
  -2   9  11       30.17       50.12     19.59 o 
  -1   9  11       38.78       52.22     19.42 o 
   0   9  11        9.49        2.51     17.45 o 
   1   9  11       76.13       58.06     19.07 o 
   2   9  11       18.62       30.61     15.28 o 
   3   9  11        6.27       18.74     15.08 o 
   4   9  11        9.35       36.28     29.61 o 
   5   9  11       30.86       25.46     28.92 o 
   1  10  11       43.15       42.66     24.57 o 
   2  10  11        3.54       18.06     23.69 o 
 -13   0  12       22.40       23.49     28.28 o 
 -12   0  12        2.19        5.19     20.93 o 
 -11   0  12      111.42      106.11     17.17 o 
 -10   0  12       15.53       17.41     14.67 o 
  -9   0  12      162.29      172.05     27.22 o 
  -8   0  12        0.42        1.28     20.32 o 
  -7   0  12       42.87       54.77      9.47 o 
  -6   0  12      571.81      566.97     38.39 o 
  -5   0  12      457.29      409.57     40.06 o 
  -4   0  12      123.80      124.72      8.23 o 
  -3   0  12     1721.53     1724.73     36.01 o 
  -2   0  12        5.90        6.02     11.38 o 
  -1   0  12      192.58      184.23     37.24 o 
   0   0  12      206.16      244.32     18.79 o 
   1   0  12      403.85      473.83     24.30 o 
   2   0  12      139.06      156.01      7.13 o 
   3   0  12      659.66      659.42     12.43 o 
   4   0  12     1058.32      936.30     14.93 o 
   5   0  12     1016.70      849.50     19.72 o 
   6   0  12      203.44      192.06     13.30 o 
   7   0  12       63.53       56.07     11.46 o 
   8   0  12        1.90        5.78     11.33 o 
   9   0  12       14.00       31.14     15.75 o 
  10   0  12       97.72      110.94     24.42 o 
  11   0  12        7.87       16.76     17.52 o 
  12   0  12        9.80       44.91     26.64 o 
 -13   1  12       27.55       35.43     17.96 o 
 -12   1  12       20.48       22.67     14.25 o 
 -11   1  12      160.99      167.49     14.06 o 
 -10   1  12      100.49       89.99     10.15 o 
  -9   1  12        3.44       17.05     11.52 o 
  -8   1  12      533.43      490.24     18.36 o 
  -7   1  12      128.77      134.79     11.18 o 
  -6   1  12       43.93       57.64      7.72 o 
  -5   1  12      188.65      210.20      7.12 o 
  -4   1  12       36.60       43.38      5.09 o 
  -3   1  12        0.71        5.75      4.41 o 
  -2   1  12       56.05       49.89      4.90 o 
  -1   1  12       30.65       55.34      9.54 o 
   0   1  12      173.39      186.73      9.90 o 
   1   1  12       24.33       19.93      6.82 o 
   2   1  12        2.75        7.04      3.74 o 
   3   1  12       12.54       13.06      4.15 o 
   4   1  12      225.72      189.03      6.86 o 
   5   1  12      780.38      701.66     12.90 o 
   6   1  12      256.01      258.23     10.01 o 
   7   1  12       79.61       81.01      9.25 o 
   8   1  12       54.86       43.10      9.18 o 
   9   1  12       42.54       50.34     10.06 o 
  10   1  12       20.41       10.97     11.71 o 
  11   1  12       63.49       65.70     13.07 o 
  12   1  12       12.94       20.64     27.43 o 
 -13   2  12       30.91       22.07     17.99 o 
 -12   2  12       16.81       18.04     14.68 o 
 -11   2  12       14.57       23.51     10.96 o 
 -10   2  12      122.00      115.88     12.70 o 
  -9   2  12       16.40       16.49      9.13 o 
  -8   2  12        2.03        4.60      8.52 o 
  -7   2  12       38.02       43.60      8.55 o 
  -6   2  12        5.74       14.29      5.97 o 
  -5   2  12      312.09      321.03      7.69 o 
  -4   2  12      466.43      449.89      9.53 o 
  -3   2  12        4.02        2.84      4.27 o 
  -2   2  12      197.87      218.41     13.32 o 
  -1   2  12        5.95        8.82      6.83 o 
   0   2  12      129.51      121.14      8.39 o 
   1   2  12     1020.93      950.25     12.78 o 
   2   2  12      366.68      344.90      7.41 o 
   3   2  12      118.44      121.74      6.33 o 
   4   2  12       63.36       72.56      5.57 o 
   5   2  12        0.62       10.74      7.12 o 
   6   2  12       15.81       25.98      8.00 o 
   7   2  12      406.44      381.36     13.01 o 
   8   2  12        0.62       13.06      8.89 o 
   9   2  12        7.42       14.63      9.40 o 
  10   2  12       42.92       49.62     11.89 o 
  11   2  12        8.12       49.53     19.51 o 
 -13   3  12        0.09       -4.83     28.85 o 
 -12   3  12       78.50       71.97     16.31 o 
 -11   3  12      128.93      134.91     16.90 o 
 -10   3  12       22.28       23.59      9.24 o 
  -9   3  12        1.08        1.48      9.51 o 
  -8   3  12        0.35        7.46      7.68 o 
  -7   3  12       20.54       19.50      7.58 o 
  -6   3  12      172.31      181.54      9.11 o 
  -5   3  12      123.13      120.53      7.26 o 
  -4   3  12       12.88       12.63      5.71 o 
  -3   3  12       28.19       26.84      5.32 o 
  -2   3  12       83.31       81.67      6.53 o 
  -1   3  12       98.24      120.77      7.32 o 
   0   3  12       79.81       67.15      7.64 o 
   1   3  12      667.06      634.46     11.57 o 
   2   3  12      131.74      106.83     10.73 o 
   3   3  12     1126.94      989.03     21.51 o 
   4   3  12       11.76       17.82     10.00 o 
   5   3  12      933.05      812.02     21.65 o 
   6   3  12        2.03       17.95     10.97 o 
   7   3  12       55.47       75.12     12.75 o 
   8   3  12       21.60       16.02     12.13 o 
   9   3  12        1.52        6.24     12.89 o 
  10   3  12        4.52       20.31     18.59 o 
  11   3  12        2.52       49.47     28.97 o 
 -12   4  12       45.56       44.30     25.74 o 
 -11   4  12        5.46        5.46     14.37 o 
 -10   4  12        8.57       17.02      9.59 o 
  -9   4  12      245.30      241.79     12.88 o 
  -8   4  12       79.38       91.75     11.07 o 
  -7   4  12       31.86       31.73      9.40 o 
  -6   4  12        6.56        8.47      7.53 o 
  -5   4  12       19.73       26.33      6.38 o 
  -4   4  12      252.00      234.94      8.69 o 
  -3   4  12      381.39      341.37      9.80 o 
  -2   4  12      459.51      434.82     15.13 o 
  -1   4  12       48.83       48.09      7.37 o 
   0   4  12      633.93      604.65     15.86 o 
   1   4  12       33.28       32.19      8.22 o 
   2   4  12      242.04      232.09     11.40 o 
   3   4  12      912.57      790.04     31.15 o 
   4   4  12       51.47       37.45     10.25 o 
   5   4  12      175.35      148.69     12.53 o 
   6   4  12       85.34       95.98     12.21 o 
   7   4  12        4.74       19.31     11.26 o 
   8   4  12       18.70       27.06     11.88 o 
   9   4  12       42.32       53.83     17.39 o 
  10   4  12        3.82       30.00     17.49 o 
  11   4  12        2.62       12.82     35.96 o 
 -11   5  12       29.08       28.65     15.60 o 
 -10   5  12       19.36        8.46     14.50 o 
  -9   5  12       16.20       16.14      9.78 o 
  -8   5  12       44.31       49.27     10.99 o 
  -7   5  12       30.80       26.05      8.87 o 
  -6   5  12       37.66       30.84      8.71 o 
  -5   5  12       58.05       54.21      8.89 o 
  -4   5  12       12.28       11.25      7.91 o 
  -3   5  12       29.21       27.01      8.43 o 
  -2   5  12        1.96        6.89      7.80 o 
  -1   5  12       37.36       47.58      8.48 o 
   0   5  12      628.04      582.59     30.95 o 
   1   5  12      552.58      517.25     16.27 o 
   2   5  12        9.14        5.45      8.89 o 
   3   5  12       76.13       88.96     10.58 o 
   4   5  12       11.23       19.29     10.53 o 
   5   5  12        0.08       10.97     10.77 o 
   6   5  12        6.02       13.93     11.17 o 
   7   5  12        0.37       15.93     11.34 o 
   8   5  12        0.04       14.01     15.95 o 
   9   5  12        0.01        9.05     16.92 o 
  10   5  12       22.32       38.42     24.00 o 
 -11   6  12       10.27       27.55     27.64 o 
 -10   6  12       92.38       93.15     17.23 o 
  -9   6  12       18.45       22.91     11.93 o 
  -8   6  12        0.32        4.89     11.35 o 
  -7   6  12       18.33       33.10     11.18 o 
  -6   6  12       34.86       40.26     11.25 o 
  -5   6  12       11.42       11.23     10.50 o 
  -4   6  12        1.55       11.06     10.63 o 
  -3   6  12        4.93       14.30     10.08 o 
  -2   6  12      189.56      148.64     12.33 o 
  -1   6  12       99.05       98.88     10.25 o 
   0   6  12       71.62       79.48     11.12 o 
   1   6  12       79.89       82.68     10.05 o 
   2   6  12      508.20      460.10     22.53 o 
   3   6  12       19.98        3.41     10.23 o 
   4   6  12        6.99       13.27     10.64 o 
   5   6  12        1.13        6.73     10.00 o 
   6   6  12       20.96       32.73     12.05 o 
   7   6  12       63.80       66.34     16.66 o 
   8   6  12       36.00       53.83     18.12 o 
   9   6  12        3.14       -9.50     23.95 o 
  -9   7  12        0.09       14.83     26.94 o 
  -8   7  12        1.31        8.63     15.30 o 
  -7   7  12       13.92       20.73     12.15 o 
  -6   7  12        4.04        2.90     12.21 o 
  -5   7  12        8.15       14.59     11.61 o 
  -4   7  12      105.85      107.72     13.01 o 
  -3   7  12       29.51       36.47     11.58 o 
  -2   7  12      103.55      102.40     12.37 o 
  -1   7  12       24.34       33.86     12.87 o 
   0   7  12       47.08       32.96     12.65 o 
   1   7  12       51.73       45.48      9.46 o 
   2   7  12        3.30        6.26     10.90 o 
   3   7  12        2.08        2.50     11.43 o 
   4   7  12        4.51       11.86     11.77 o 
   5   7  12        5.99       16.70     12.30 o 
   6   7  12       76.51       88.29     19.43 o 
   7   7  12       19.63       17.67     18.77 o 
  -8   8  12       85.31      104.07     22.30 o 
  -7   8  12        2.51       11.20     12.04 o 
  -6   8  12        3.52        9.87     11.46 o 
  -5   8  12      119.09      109.06     12.91 o 
  -4   8  12        4.12        3.69     12.42 o 
  -3   8  12       68.41       79.78     13.06 o 
  -2   8  12       14.86       14.35     14.50 o 
  -1   8  12      205.72      176.89     21.57 o 
   0   8  12        6.56        5.77     16.93 o 
   1   8  12        0.01       22.07     17.18 o 
   2   8  12       10.95       19.80     13.65 o 
   3   8  12       52.44       55.14     12.02 o 
   4   8  12        1.18       10.75     11.86 o 
   5   8  12       65.56       67.10     16.37 o 
   6   8  12       25.88       35.99     26.59 o 
  -6   9  12       22.58       34.43     16.82 o 
  -5   9  12       20.98       33.79     16.24 o 
  -4   9  12       12.68       28.50     13.94 o 
  -3   9  12      103.05      109.42     18.17 o 
  -2   9  12        8.69       11.35     19.41 o 
  -1   9  12       17.04       31.99     19.12 o 
   0   9  12      110.70      125.88     21.45 o 
   1   9  12        7.14        4.90     18.00 o 
   2   9  12       49.67       41.66     18.25 o 
   3   9  12        2.45       12.90     17.16 o 
   4   9  12      150.34      159.77     32.88 o 
 -13   1  13        0.15       -5.13     16.58 o 
 -12   1  13       35.26       51.46     15.14 o 
 -11   1  13       14.93       15.91     11.47 o 
 -10   1  13      112.55      130.73     15.26 o 
  -9   1  13        9.94       22.04     12.39 o 
  -8   1  13        1.62       12.58      8.07 o 
  -7   1  13        0.43        6.03      9.00 o 
  -6   1  13       56.66       67.57      7.10 o 
  -5   1  13      353.16      351.98      8.89 o 
  -4   1  13       44.54       56.88      6.74 o 
  -3   1  13        3.86        9.40      4.39 o 
  -2   1  13        1.38        1.03      3.05 o 
  -1   1  13      239.99      260.32     13.77 o 
   0   1  13      276.86      257.96     11.43 o 
   1   1  13       44.54       43.01      7.45 o 
   2   1  13     1585.65     1434.02     29.85 o 
   3   1  13      390.41      355.58      9.57 o 
   4   1  13       56.16       49.90      5.40 o 
   5   1  13      552.61      482.69     11.44 o 
   6   1  13      423.94      385.29     11.45 o 
   7   1  13       14.91       17.10      7.79 o 
   8   1  13       28.74       39.92      9.37 o 
   9   1  13        0.00        9.88     10.53 o 
  10   1  13       58.35       75.84     15.31 o 
  11   1  13       31.03       28.05     14.67 o 
 -13   2  13       89.90       67.42     19.24 o 
 -12   2  13       91.17       99.25     16.71 o 
 -11   2  13        1.88        6.51      9.76 o 
 -10   2  13       11.60       16.95     12.52 o 
  -9   2  13       10.98       21.69      9.48 o 
  -8   2  13        8.93       11.76      8.74 o 
  -7   2  13       14.45       24.90      8.43 o 
  -6   2  13       32.90       40.77      8.12 o 
  -5   2  13      267.24      269.48      7.55 o 
  -4   2  13      136.77      149.75      6.94 o 
  -3   2  13       18.27       25.21      4.42 o 
  -2   2  13      109.08      118.05      6.43 o 
  -1   2  13      218.34      239.79     17.38 o 
   0   2  13       13.33       18.11      8.14 o 
   1   2  13      318.93      353.35      8.70 o 
   2   2  13       21.84       14.91      5.74 o 
   3   2  13       37.79       30.37      5.19 o 
   4   2  13      307.75      269.23      7.79 o 
   5   2  13       31.17       27.83      7.49 o 
   6   2  13       98.37       96.13      8.95 o 
   7   2  13      122.35      142.86     12.05 o 
   8   2  13       46.22       72.39     11.35 o 
   9   2  13        0.58        1.11     10.95 o 
  10   2  13        2.55        9.74     11.66 o 
  11   2  13       12.83       28.69     28.14 o 
 -12   3  13      103.38       84.65     16.30 o 
 -11   3  13        5.98       17.68     14.23 o 
 -10   3  13       10.20        6.46     10.69 o 
  -9   3  13      442.40      401.93     15.95 o 
  -8   3  13       33.94       37.62      8.39 o 
  -7   3  13       99.29       99.42      8.91 o 
  -6   3  13       37.69       41.78      6.67 o 
  -5   3  13        0.07        4.30      6.04 o 
  -4   3  13      121.28      122.63      6.05 o 
  -3   3  13      326.73      329.38     11.38 o 
  -2   3  13      604.69      589.51     11.13 o 
  -1   3  13        5.31       12.94      7.75 o 
   0   3  13      256.86      234.69      9.95 o 
   1   3  13      159.77      155.60      8.34 o 
   2   3  13      557.20      536.21     12.49 o 
   3   3  13       64.03       69.02     10.77 o 
   4   3  13       62.93       45.45     10.87 o 
   5   3  13      223.22      212.07     19.59 o 
   6   3  13        4.69       10.64     11.08 o 
   7   3  13       41.47       52.98     12.66 o 
   8   3  13       12.75       17.87     12.71 o 
   9   3  13        0.00       -2.77     12.96 o 
  10   3  13       39.32       84.63     19.58 o 
  11   3  13      180.35      200.12     27.34 o 
 -11   4  13        0.51        2.49     18.84 o 
 -10   4  13       12.93       19.62     11.18 o 
  -9   4  13        1.52        8.50     12.19 o 
  -8   4  13       15.96       12.94      9.48 o 
  -7   4  13       30.91       25.88      9.28 o 
  -6   4  13      223.28      228.92     12.68 o 
  -5   4  13       11.21       19.84      9.42 o 
  -4   4  13      333.15      330.63     11.51 o 
  -3   4  13      307.73      284.49      9.55 o 
  -2   4  13        0.41       13.68      8.01 o 
  -1   4  13       84.81       60.37     11.86 o 
   0   4  13       20.12       23.68      8.66 o 
   1   4  13      297.92      277.00     15.86 o 
   2   4  13        0.00        3.57      8.42 o 
   3   4  13       49.46       37.58      9.31 o 
   4   4  13        9.23       19.82     10.25 o 
   5   4  13       58.59       60.48     11.07 o 
   6   4  13      174.02      184.82     18.99 o 
   7   4  13       97.28       92.50     12.90 o 
   8   4  13      103.68      124.30     14.29 o 
   9   4  13       90.09      125.56     18.67 o 
  10   4  13       16.72       14.97     22.95 o 
 -11   5  13       93.88       63.11     26.05 o 
 -10   5  13       53.94       46.71     15.40 o 
  -9   5  13       10.74       16.75     11.33 o 
  -8   5  13       91.82      104.35     14.67 o 
  -7   5  13        8.01        3.27     12.07 o 
  -6   5  13       23.16       27.65     10.45 o 
  -5   5  13        8.89       16.92     10.08 o 
  -4   5  13      107.09       91.96      9.88 o 
  -3   5  13      315.32      297.57     12.35 o 
  -2   5  13        5.78       15.99      8.17 o 
  -1   5  13       55.14       70.37      9.58 o 
   0   5  13       22.29       28.74     11.43 o 
   1   5  13        9.19       13.05      9.25 o 
   2   5  13       99.99       93.33     10.72 o 
   3   5  13      412.53      395.76     17.24 o 
   4   5  13       45.02       48.68     10.90 o 
   5   5  13        3.96       14.17     10.90 o 
   6   5  13        0.91        8.07     11.32 o 
   7   5  13       28.00       26.26     11.95 o 
   8   5  13        1.52        4.25     16.29 o 
   9   5  13      120.89      151.97     26.51 o 
 -11   6  13        9.54        9.54     25.19 o 
 -10   6  13       85.55       65.41     27.89 o 
  -9   6  13       11.27       22.91     12.51 o 
  -8   6  13        0.47       12.17     12.00 o 
  -7   6  13        4.19        9.02     12.87 o 
  -6   6  13       18.53       26.87     11.37 o 
  -5   6  13       11.43       24.70      9.86 o 
  -4   6  13      120.71      128.80     11.11 o 
  -3   6  13       93.57      109.29     11.90 o 
  -2   6  13        3.78        3.46      9.91 o 
  -1   6  13        4.43       15.43      9.33 o 
   0   6  13       25.07       25.20     10.88 o 
   1   6  13      370.45      361.10     16.48 o 
   2   6  13       51.65       68.93     12.72 o 
   3   6  13       42.37       46.01     11.17 o 
   4   6  13        7.14        2.44     10.61 o 
   5   6  13        0.46        5.70     11.28 o 
   6   6  13       68.43       88.01     13.82 o 
   7   6  13       77.52       91.65     14.20 o 
   8   6  13       22.38       13.83     17.05 o 
  -9   7  13       35.06       50.92     20.74 o 
  -8   7  13        5.30       11.74     15.35 o 
  -7   7  13      113.87      141.62     17.52 o 
  -6   7  13       33.73       49.50     13.23 o 
  -5   7  13        9.73       21.69     11.98 o 
  -4   7  13        9.77       14.00     11.50 o 
  -3   7  13       51.15       53.46     11.71 o 
  -2   7  13       33.26       36.89     11.25 o 
  -1   7  13      108.59       95.94     14.42 o 
   0   7  13        0.09        6.11     12.60 o 
   1   7  13       92.37       99.46     11.84 o 
   2   7  13        0.05        6.37     10.99 o 
   3   7  13       19.05       17.38     11.76 o 
   4   7  13        2.32        0.93     12.16 o 
   5   7  13      105.03      117.23     17.82 o 
   6   7  13       29.05       38.67     16.05 o 
   7   7  13        0.04       -0.43     18.41 o 
  -8   8  13       23.75       13.10     29.76 o 
  -7   8  13       16.89       20.80     13.93 o 
  -6   8  13       12.67       15.25     11.44 o 
  -5   8  13       44.49       39.21     13.61 o 
  -4   8  13       16.17       24.05     12.73 o 
  -3   8  13        0.01       18.56     12.19 o 
  -2   8  13       43.81       26.31     18.60 o 
  -1   8  13        2.50        6.53     17.48 o 
   0   8  13      142.09      152.63     21.50 o 
   1   8  13        2.41        5.39     17.28 o 
   2   8  13        7.22       13.87     14.03 o 
   3   8  13       13.82       15.40     14.20 o 
   4   8  13      145.96      159.19     16.99 o 
   5   8  13       21.97       29.86     22.85 o 
   6   8  13       22.48       22.09     25.22 o 
  -6   9  13       86.45       61.33     30.67 o 
  -5   9  13       42.37       43.23     16.30 o 
  -4   9  13       17.10        9.70     15.52 o 
  -3   9  13       28.53       26.28     15.62 o 
  -2   9  13       56.91       73.03     22.77 o 
  -1   9  13        0.31        9.44     19.35 o 
   0   9  13        0.03        8.80     18.97 o 
   1   9  13       57.09       41.69     19.39 o 
   2   9  13        6.20       -8.57     23.27 o 
   3   9  13       14.81        3.85     21.45 o 
 -13   0  14      219.09      218.43     33.31 o 
 -12   0  14       89.88       95.57     20.34 o 
 -11   0  14       61.67       33.31     16.22 o 
 -10   0  14      239.24      279.64     33.02 o 
  -9   0  14      150.09      154.23     27.00 o 
  -8   0  14       18.72       40.87     22.56 o 
  -7   0  14      122.52      142.69     12.23 o 
  -6   0  14        2.87        7.65      9.19 o 
  -5   0  14       61.55       46.59     10.48 o 
  -4   0  14      247.23      240.22     10.88 o 
  -3   0  14      162.00      153.38     16.42 o 
  -2   0  14     2293.43     2274.32     46.32 o 
  -1   0  14      185.46      177.94     18.24 o 
   0   0  14      161.32      181.59     18.91 o 
   1   0  14      226.75      237.56     22.09 o 
   2   0  14        4.99        6.14      5.45 o 
   3   0  14      106.26      139.97      7.95 o 
   4   0  14      199.34      178.76      8.93 o 
   5   0  14        0.21        6.65      9.16 o 
   6   0  14        4.04       12.11     10.17 o 
   7   0  14        6.51       13.28     11.28 o 
   8   0  14       14.98       24.75     15.50 o 
   9   0  14        5.06        9.89     22.99 o 
  10   0  14       23.27       29.42     24.67 o 
  11   0  14       10.70       10.50     25.08 o 
 -13   1  14       26.88       23.60     18.35 o 
 -12   1  14       37.63       33.46     12.76 o 
 -11   1  14        7.50       11.34     11.73 o 
 -10   1  14        0.25       14.03     12.71 o 
  -9   1  14        0.20        6.46     11.93 o 
  -8   1  14       85.47       88.62      9.61 o 
  -7   1  14       57.91       65.31      8.71 o 
  -6   1  14       12.71       10.85      5.55 o 
  -5   1  14      189.04      189.31      7.88 o 
  -4   1  14       97.17       97.01      5.97 o 
  -3   1  14      552.91      536.01      8.78 o 
  -2   1  14      315.81      323.76     14.85 o 
  -1   1  14       40.65       37.85     10.16 o 
   0   1  14      252.64      247.38     11.88 o 
   1   1  14      121.65      127.27     10.12 o 
   2   1  14       79.27       89.69      8.78 o 
   3   1  14      510.40      430.84      9.72 o 
   4   1  14      163.95      109.85      6.45 o 
   5   1  14       83.30       78.72      8.91 o 
   6   1  14        1.65       14.15      8.44 o 
   7   1  14       46.60       56.74      9.64 o 
   8   1  14       18.87        7.08     10.57 o 
   9   1  14       11.96       17.08     11.12 o 
  10   1  14       41.23       53.94     18.30 o 
  11   1  14       51.38       47.10     25.39 o 
 -12   2  14        1.83       20.66     18.42 o 
 -11   2  14       11.59       21.40     11.58 o 
 -10   2  14       95.54      108.08     14.45 o 
  -9   2  14        6.86       20.60     11.71 o 
  -8   2  14        3.98        9.87      8.87 o 
  -7   2  14      118.33      105.91      9.89 o 
  -6   2  14        1.21        5.36      7.59 o 
  -5   2  14        0.81        7.04      4.89 o 
  -4   2  14       39.04       43.00      6.63 o 
  -3   2  14      368.53      392.17     11.12 o 
  -2   2  14      761.15      740.19     12.55 o 
  -1   2  14      208.84      213.15     10.43 o 
   0   2  14      827.63      746.73     17.92 o 
   1   2  14      499.81      443.28     15.30 o 
   2   2  14       11.60       16.52      8.16 o 
   3   2  14      161.47      145.11      8.93 o 
   4   2  14      166.64      172.18     11.23 o 
   5   2  14        2.86        5.71      9.21 o 
   6   2  14       68.36       74.99     12.18 o 
   7   2  14        1.90       13.63      9.92 o 
   8   2  14       28.08       39.81     11.25 o 
   9   2  14       43.88       77.68     12.30 o 
  10   2  14       54.34       76.53     15.32 o 
 -12   3  14        0.13       28.31     23.72 o 
 -11   3  14        3.99       16.08     13.54 o 
 -10   3  14       68.23       47.30     19.56 o 
  -9   3  14        0.01        3.73     11.43 o 
  -8   3  14       14.70       23.27      9.68 o 
  -7   3  14        1.49        7.24      8.81 o 
  -6   3  14       23.78       17.11      8.96 o 
  -5   3  14      117.83      108.60      8.67 o 
  -4   3  14      300.21      286.12      9.74 o 
  -3   3  14      323.30      305.36      9.13 o 
  -2   3  14        5.03        8.43      6.00 o 
  -1   3  14        8.15        9.47      7.96 o 
   0   3  14       76.72       77.84      8.86 o 
   1   3  14       26.77       35.42      8.01 o 
   2   3  14      219.10      200.85     13.94 o 
   3   3  14      417.64      354.17     15.52 o 
   4   3  14       44.51       46.39     11.20 o 
   5   3  14        2.64        6.25     10.92 o 
   6   3  14       93.28       90.76     13.20 o 
   7   3  14       10.48       12.84     12.28 o 
   8   3  14       33.28       24.84     13.26 o 
   9   3  14       28.20       40.05     14.69 o 
  10   3  14        0.69       55.73     58.24 o 
 -11   4  14        0.40       18.63     19.78 o 
 -10   4  14      124.74      114.85     14.77 o 
  -9   4  14        0.34       10.53     12.33 o 
  -8   4  14       22.91       36.65     12.60 o 
  -7   4  14        0.05       11.54     11.45 o 
  -6   4  14      286.39      265.28     13.27 o 
  -5   4  14      592.63      582.09     16.95 o 
  -4   4  14      216.39      187.27     10.22 o 
  -3   4  14      205.83      196.06     11.31 o 
  -2   4  14      183.88      169.39     10.59 o 
  -1   4  14      243.65      209.62     14.68 o 
   0   4  14       18.26       16.70      9.06 o 
   1   4  14      175.51      150.06      9.42 o 
   2   4  14        0.01       15.64     11.54 o 
   3   4  14       74.38       78.54     15.37 o 
   4   4  14       46.07       36.97     10.89 o 
   5   4  14       87.18       83.06     11.88 o 
   6   4  14        0.30       16.98     11.04 o 
   7   4  14       75.44       77.88     13.76 o 
   8   4  14        5.89       16.79     12.93 o 
   9   4  14        4.96       20.41     16.89 o 
  10   4  14        9.18       -0.20     29.91 o 
 -10   5  14      155.91      155.15     14.91 o 
  -9   5  14       21.77       16.43     13.60 o 
  -8   5  14        7.88       16.07     12.96 o 
  -7   5  14        0.32       10.19     12.75 o 
  -6   5  14        9.26       14.25     10.27 o 
  -5   5  14        0.47        2.19     10.03 o 
  -4   5  14       22.44       23.92      8.85 o 
  -3   5  14       13.29       19.60      8.46 o 
  -2   5  14      310.46      249.44     12.88 o 
  -1   5  14       25.95       24.77     11.50 o 
   0   5  14      466.71      426.49     20.30 o 
   1   5  14      137.38      153.48     12.02 o 
   2   5  14       76.99       70.47     13.47 o 
   3   5  14      126.00      112.89     14.48 o 
   4   5  14        1.87       10.14     12.49 o 
   5   5  14        9.31       25.89     11.66 o 
   6   5  14       14.25       22.89     12.10 o 
   7   5  14       20.58       28.54     12.08 o 
   8   5  14       16.46       38.24     13.04 o 
   9   5  14       56.67       95.54     24.92 o 
 -10   6  14        3.24       -1.62     25.65 o 
  -9   6  14        2.13        8.78     12.56 o 
  -8   6  14       42.30       53.27     14.50 o 
  -7   6  14       46.97       57.08     14.42 o 
  -6   6  14        0.08        1.25     10.90 o 
  -5   6  14       42.37       56.09     10.70 o 
  -4   6  14       29.02       35.25      9.99 o 
  -3   6  14       18.31       21.91     10.68 o 
  -2   6  14       54.49       60.34     11.15 o 
  -1   6  14       73.90       74.48     14.02 o 
   0   6  14        4.86       15.49     10.85 o 
   1   6  14       44.93       46.61     13.80 o 
   2   6  14        9.09       10.69     14.70 o 
   3   6  14        1.77        4.08     13.53 o 
   4   6  14        1.58       -3.12     13.43 o 
   5   6  14        5.13        5.89     13.48 o 
   6   6  14       20.34       41.89     13.60 o 
   7   6  14        0.04        2.30     12.88 o 
   8   6  14        0.45       12.20     24.07 o 
  -8   7  14       17.76       17.91     15.65 o 
  -7   7  14        0.03       13.61     15.39 o 
  -6   7  14        0.24       14.17     12.61 o 
  -5   7  14        2.12        6.47     12.10 o 
  -4   7  14       29.48       21.43     11.81 o 
  -3   7  14       47.85       45.26     12.00 o 
  -2   7  14       60.14       55.99     14.41 o 
  -1   7  14       93.36       83.91     14.51 o 
   0   7  14       88.79      102.11     14.87 o 
   1   7  14        5.48       11.09     11.12 o 
   2   7  14        8.02       12.68     14.52 o 
   3   7  14        3.21        6.75     14.34 o 
   4   7  14        0.49        0.59     14.81 o 
   5   7  14       31.94       25.97     16.12 o 
   6   7  14       33.71       26.16     19.84 o 
  -7   8  14      117.60      128.06     23.63 o 
  -6   8  14      173.99      163.50     14.38 o 
  -5   8  14      106.56       92.18     14.79 o 
  -4   8  14       53.70       40.43     13.33 o 
  -3   8  14        1.42        0.74     12.43 o 
  -2   8  14       10.83        6.40     18.33 o 
  -1   8  14        2.01        1.96     17.76 o 
   0   8  14        4.71        6.37     18.31 o 
   1   8  14        4.81        2.30     17.49 o 
   2   8  14       19.12       27.47     17.82 o 
   3   8  14        9.41       33.67     18.40 o 
   4   8  14        4.99        6.53     15.43 o 
   5   8  14      312.24      298.33     23.81 o 
  -5   9  14      157.13      186.53     24.25 o 
  -4   9  14        4.79       18.40     18.40 o 
  -3   9  14       22.72       37.07     31.34 o 
  -2   9  14       18.15       14.88     26.21 o 
  -1   9  14      165.34      195.67     24.12 o 
   0   9  14        0.82        7.21     18.65 o 
   1   9  14      177.93      215.61     31.62 o 
   2   9  14        7.70       38.95     24.50 o 
   3   9  14       95.23       83.87     25.89 o 
 -12   1  15       17.27       13.80     15.01 o 
 -11   1  15       15.09       24.18     14.03 o 
 -10   1  15       10.78       14.14     16.95 o 
  -9   1  15        6.15       12.90     11.75 o 
  -8   1  15      174.39      171.67     14.22 o 
  -7   1  15      272.75      302.18     12.29 o 
  -6   1  15        7.01        9.34      6.58 o 
  -5   1  15      365.83      373.16     12.17 o 
  -4   1  15       83.26       79.38      7.41 o 
  -3   1  15      177.60      176.98     10.55 o 
  -2   1  15       29.94       29.09     10.16 o 
  -1   1  15      272.82      250.62     12.24 o 
   0   1  15        8.86       10.29      8.49 o 
   1   1  15      442.30      420.00     14.82 o 
   2   1  15      209.39      202.46     10.90 o 
   3   1  15       75.51       79.03      6.38 o 
   4   1  15        0.88        4.66      6.80 o 
   5   1  15       74.42       52.79      8.84 o 
   6   1  15      105.08      109.46     10.32 o 
   7   1  15        7.23       15.91     10.73 o 
   8   1  15       18.23       27.05     13.03 o 
   9   1  15       80.60      104.31     15.32 o 
  10   1  15       16.33       40.97     17.81 o 
 -12   2  15        0.04        6.26     18.18 o 
 -11   2  15       28.73       41.66     14.09 o 
 -10   2  15       81.37       59.91     18.20 o 
  -9   2  15      153.35      150.47     19.35 o 
  -8   2  15      187.88      212.83     14.60 o 
  -7   2  15      116.33      119.19     13.08 o 
  -6   2  15       23.14       28.12     10.86 o 
  -5   2  15        1.00        5.06      5.74 o 
  -4   2  15        5.92        7.04      6.05 o 
  -3   2  15      251.97      228.03      7.69 o 
  -2   2  15       42.40       51.11      8.32 o 
  -1   2  15       92.47       93.01      9.18 o 
   0   2  15      484.06      443.77     15.33 o 
   1   2  15      568.75      493.22     14.45 o 
   2   2  15       33.67       34.12      8.60 o 
   3   2  15      375.13      295.60     10.83 o 
   4   2  15        5.41        7.09      8.72 o 
   5   2  15       19.13       32.15      9.58 o 
   6   2  15        9.77       16.40     11.59 o 
   7   2  15        0.75        6.54     12.25 o 
   8   2  15       10.34       15.47     10.99 o 
   9   2  15       73.79      104.44     15.13 o 
  10   2  15       25.40       23.23     22.66 o 
 -11   3  15        0.13       21.01     14.15 o 
 -10   3  15        0.64       15.33     16.89 o 
  -9   3  15        0.56       -1.08     11.38 o 
  -8   3  15      179.37      175.36     15.23 o 
  -7   3  15       24.64       35.95      9.66 o 
  -6   3  15        1.29        9.88      9.01 o 
  -5   3  15      245.07      215.97     10.54 o 
  -4   3  15      105.62       92.20      7.72 o 
  -3   3  15       34.89       28.92      6.20 o 
  -2   3  15      554.81      523.70     17.33 o 
  -1   3  15      105.67      111.02      9.97 o 
   0   3  15       93.85       85.83     10.66 o 
   1   3  15       66.52       63.35      8.83 o 
   2   3  15        1.38        8.70      8.13 o 
   3   3  15       32.28       43.12     14.29 o 
   4   3  15      101.51       88.20     12.30 o 
   5   3  15      213.81      224.63     15.20 o 
   6   3  15       59.21       70.34     13.10 o 
   7   3  15        6.28        9.72     12.61 o 
   8   3  15       52.20       69.71     14.75 o 
   9   3  15       90.51       73.62     15.53 o 
 -11   4  15        4.93       11.88     24.77 o 
 -10   4  15        9.48       13.30     11.48 o 
  -9   4  15      139.27      123.74     15.38 o 
  -8   4  15        0.89        7.94     12.20 o 
  -7   4  15       51.82       46.92     12.69 o 
  -6   4  15        3.63       11.05     11.67 o 
  -5   4  15        1.60       14.08      9.71 o 
  -4   4  15       81.55       73.69      7.85 o 
  -3   4  15      352.06      355.45     13.48 o 
  -2   4  15       19.86       18.45     10.40 o 
  -1   4  15        8.02        3.26     11.45 o 
   0   4  15        7.22        4.92      9.22 o 
   1   4  15      279.78      284.83     14.13 o 
   2   4  15       50.63       60.08     13.01 o 
   3   4  15      112.95      112.76     14.60 o 
   4   4  15        2.27       11.15     10.57 o 
   5   4  15       82.50       84.41     12.41 o 
   6   4  15       20.70       32.90     11.90 o 
   7   4  15        0.10       13.89     12.16 o 
   8   4  15       10.38       18.05     12.89 o 
   9   4  15       45.90       62.32     44.15 o 
 -10   5  15       61.15       64.50     13.32 o 
  -9   5  15       54.20       53.65     14.30 o 
  -8   5  15       47.28       55.82     14.10 o 
  -7   5  15      132.55      141.70     15.81 o 
  -6   5  15       11.51       25.18     12.53 o 
  -5   5  15       28.31       36.16      9.41 o 
  -4   5  15       57.27       50.52      9.50 o 
  -3   5  15       16.05       15.07      8.78 o 
  -2   5  15       38.37       38.66     12.08 o 
  -1   5  15       10.74       17.04     11.75 o 
   0   5  15       11.50       -0.29     11.90 o 
   1   5  15      145.94      133.69     14.85 o 
   2   5  15       43.63       42.96     13.32 o 
   3   5  15       11.50       14.41     12.83 o 
   4   5  15       14.23        8.98     14.41 o 
   5   5  15        4.75       14.05     11.74 o 
   6   5  15       35.82       41.53     13.02 o 
   7   5  15      121.15      122.82     14.74 o 
   8   5  15       26.23       38.38     13.69 o 
   9   5  15       12.73       23.83     29.90 o 
 -10   6  15        0.41        7.26     25.63 o 
  -9   6  15       60.18       77.86     14.04 o 
  -8   6  15        0.22       11.04     13.78 o 
  -7   6  15       12.95       18.59     13.87 o 
  -6   6  15        3.90        8.45     11.31 o 
  -5   6  15       25.46       27.52      9.79 o 
  -4   6  15       19.33       17.18      9.90 o 
  -3   6  15       56.59       60.31     14.24 o 
  -2   6  15      167.32      158.36     15.84 o 
  -1   6  15       15.21       33.17     15.80 o 
   0   6  15        0.03       13.23     11.43 o 
   1   6  15      239.12      255.45     19.86 o 
   2   6  15       78.43       59.07     15.00 o 
   3   6  15       23.26       26.13     13.87 o 
   4   6  15       66.44       87.98     15.68 o 
   5   6  15        2.91       -0.21     14.35 o 
   6   6  15       17.61       23.57     14.90 o 
   7   6  15        2.37       20.72     13.14 o 
   8   6  15        7.88        9.42     30.62 o 
  -8   7  15       24.18       31.35     19.91 o 
  -7   7  15       35.48       37.84     19.10 o 
  -6   7  15       10.92        9.55     14.83 o 
  -5   7  15        3.63       24.57     14.95 o 
  -4   7  15       38.52       55.98     14.79 o 
  -3   7  15      137.17      137.84     16.34 o 
  -2   7  15        8.26       16.95     13.93 o 
  -1   7  15       75.13       83.37     15.42 o 
   0   7  15       61.99       54.40     14.47 o 
   1   7  15       15.39       32.20     15.58 o 
   2   7  15       14.27       22.75     14.97 o 
   3   7  15        0.18        2.89     14.91 o 
   4   7  15       11.12       27.99     18.88 o 
   5   7  15       45.52       57.58     22.48 o 
   6   7  15        1.51       14.20     16.75 o 
  -6   8  15        3.86        4.11     27.44 o 
  -5   8  15       22.17       22.71     16.04 o 
  -4   8  15       76.60       66.00     16.09 o 
  -3   8  15       23.88       29.10     15.12 o 
  -2   8  15        9.93       10.24     17.76 o 
  -1   8  15        8.28        1.92     18.21 o 
   0   8  15        3.70       13.20     18.18 o 
   1   8  15        2.26        0.80     18.17 o 
   2   8  15       67.53       90.25     20.09 o 
   3   8  15        7.50       16.15     17.98 o 
   4   8  15       51.18       42.11     17.65 o 
   5   8  15       11.94       28.03     16.23 o 
 -12   0  16      151.00      126.16     31.68 o 
 -11   0  16      114.18      103.52     29.66 o 
 -10   0  16       69.75       74.97     26.77 o 
  -9   0  16       26.50       31.66     25.61 o 
  -8   0  16      227.43      192.66     29.33 o 
  -7   0  16       14.87       17.97     22.34 o 
  -6   0  16       12.23       19.25      9.97 o 
  -5   0  16       44.52       61.10     12.03 o 
  -4   0  16       12.16       24.64      8.81 o 
  -3   0  16     1770.95     1763.32     43.84 o 
  -2   0  16      228.37      211.96     20.51 o 
  -1   0  16      204.37      188.34     20.22 o 
   0   0  16     1182.23     1147.51     39.33 o 
   1   0  16        0.01        0.04      9.70 o 
   2   0  16      781.16      675.97     21.54 o 
   3   0  16     1669.38     1526.82     30.23 o 
   4   0  16        0.16        7.06      8.97 o 
   5   0  16       77.32       77.11     16.26 o 
   6   0  16        7.41       23.97     15.03 o 
   7   0  16      143.91      156.90     21.52 o 
   8   0  16       32.43       33.59     16.69 o 
   9   0  16       81.91      103.58     28.91 o 
  10   0  16       34.94       48.52     27.22 o 
 -12   1  16       55.45       42.63     15.54 o 
 -11   1  16        9.16       25.39     18.06 o 
 -10   1  16       37.19       30.47     17.60 o 
  -9   1  16        2.99       11.94     16.76 o 
  -8   1  16       13.85       25.44     16.08 o 
  -7   1  16      136.39      132.71     12.75 o 
  -6   1  16       21.53       29.99     10.44 o 
  -5   1  16       48.00       40.08      7.87 o 
  -4   1  16      396.72      390.87     11.31 o 
  -3   1  16      130.18      130.22     10.26 o 
  -2   1  16        0.76        3.78     10.09 o 
  -1   1  16      366.19      315.64     13.64 o 
   0   1  16       60.96       73.40      9.79 o 
   1   1  16       55.17       60.59      9.93 o 
   2   1  16       15.15       12.86      8.87 o 
   3   1  16       71.61       82.08      7.91 o 
   4   1  16        0.80       -1.71      8.54 o 
   5   1  16       54.64       48.36     12.66 o 
   6   1  16      210.68      213.66     14.24 o 
   7   1  16       20.06       23.38     11.21 o 
   8   1  16       33.74       54.64     14.23 o 
   9   1  16       19.44       24.29     14.00 o 
  10   1  16       34.57       17.71     24.68 o 
 -12   2  16        0.67        2.11     23.66 o 
 -11   2  16       14.56       20.80     14.16 o 
 -10   2  16        0.86       17.21     13.73 o 
  -9   2  16        0.06       20.17     20.37 o 
  -8   2  16       12.48       11.26     11.47 o 
  -7   2  16      149.39      139.66     13.77 o 
  -6   2  16      195.43      188.55     14.41 o 
  -5   2  16      130.17      163.48     11.64 o 
  -4   2  16      274.74      253.06      9.46 o 
  -3   2  16       17.43       18.71      7.46 o 
  -2   2  16       82.01       94.52      9.37 o 
  -1   2  16        4.01        6.15      9.04 o 
   0   2  16      179.11      165.06     12.06 o 
   1   2  16      625.05      530.99     23.32 o 
   2   2  16      338.03      289.37     12.87 o 
   3   2  16       80.41       79.08     10.16 o 
   4   2  16      374.97      334.74     13.93 o 
   5   2  16      148.86      144.67     14.74 o 
   6   2  16       13.13       15.14     15.35 o 
   7   2  16        1.20        1.44     15.70 o 
   8   2  16        0.38        7.12     17.05 o 
   9   2  16       36.74       51.29     17.64 o 
  10   2  16      318.66      336.01     35.12 o 
 -11   3  16        1.07       15.14     14.40 o 
 -10   3  16       17.72       24.20     17.01 o 
  -9   3  16        2.82        8.87     12.27 o 
  -8   3  16      214.29      227.41     20.54 o 
  -7   3  16       95.67      108.55     11.59 o 
  -6   3  16       36.73       49.39     10.30 o 
  -5   3  16      447.88      440.53     13.37 o 
  -4   3  16       60.72       66.70      7.82 o 
  -3   3  16       22.59       20.66      7.66 o 
  -2   3  16       28.04       32.97      8.75 o 
  -1   3  16       90.64       91.04      9.88 o 
   0   3  16        7.66       16.84      8.87 o 
   1   3  16       20.55       30.58      8.72 o 
   2   3  16      165.71      163.03     10.90 o 
   3   3  16       28.85       46.48     15.24 o 
   4   3  16       57.54       73.71     12.42 o 
   5   3  16      124.52      142.56     14.08 o 
   6   3  16       39.81       37.38     12.60 o 
   7   3  16      108.13      121.00     18.74 o 
   8   3  16        7.54       18.36     16.77 o 
   9   3  16      101.76      100.22     26.61 o 
 -10   4  16        3.53       11.07     17.13 o 
  -9   4  16       17.44       29.02     13.19 o 
  -8   4  16        1.31       12.35     12.26 o 
  -7   4  16       27.17       19.43     12.47 o 
  -6   4  16       23.42       28.49     12.70 o 
  -5   4  16        1.81        6.74      9.91 o 
  -4   4  16       47.84       47.40     10.57 o 
  -3   4  16      234.15      232.10     18.49 o 
  -2   4  16       49.85       49.18     11.09 o 
  -1   4  16        2.11        3.88     11.81 o 
   0   4  16      114.60      123.78     15.57 o 
   1   4  16      409.97      378.29     15.61 o 
   2   4  16        2.17       24.99     12.99 o 
   3   4  16        1.54       11.40     13.31 o 
   4   4  16        9.82       15.39     13.51 o 
   5   4  16       14.76        8.58     11.99 o 
   6   4  16        4.91       20.15     12.02 o 
   7   4  16        2.19       16.88     12.58 o 
   8   4  16       44.69       55.54     18.58 o 
   9   4  16        6.63       14.88     22.38 o 
 -10   5  16       14.98       10.06     16.14 o 
  -9   5  16        0.81       13.93     13.52 o 
  -8   5  16       14.46       20.71     13.71 o 
  -7   5  16       51.60       51.85     14.37 o 
  -6   5  16        0.04       10.28     12.85 o 
  -5   5  16        7.13        7.69     10.48 o 
  -4   5  16        0.57       13.87     10.65 o 
  -3   5  16       16.55       17.49     10.94 o 
  -2   5  16        3.56        9.36     12.37 o 
  -1   5  16       22.25       21.01     11.88 o 
   0   5  16        1.01        2.57     12.01 o 
   1   5  16       11.88       19.56     13.21 o 
   2   5  16        2.31        4.81     13.04 o 
   3   5  16       12.20       11.51     13.17 o 
   4   5  16       32.27       25.37     13.61 o 
   5   5  16      114.89      129.99     20.24 o 
   6   5  16       21.83       23.52     12.72 o 
   7   5  16       19.79       34.10     13.77 o 
   8   5  16       17.51        0.72     16.91 o 
 -10   6  16       29.63       55.06     25.46 o 
  -9   6  16       15.37       12.62     17.26 o 
  -8   6  16        8.53       19.31     14.37 o 
  -7   6  16        9.68       13.47     13.91 o 
  -6   6  16        0.00        7.36     13.88 o 
  -5   6  16      140.79      137.90     13.86 o 
  -4   6  16        1.48        7.04     11.43 o 
  -3   6  16        5.05        9.97     11.35 o 
  -2   6  16      213.09      205.60     17.13 o 
  -1   6  16      111.61      117.52     18.23 o 
   0   6  16       57.73       65.70     12.78 o 
   1   6  16       15.01        7.02     14.27 o 
   2   6  16       29.01       14.34     13.64 o 
   3   6  16       85.54       99.29     16.00 o 
   4   6  16       82.00       87.73     24.87 o 
   5   6  16        1.19        8.02     14.38 o 
   6   6  16       41.10       43.38     15.82 o 
   7   6  16       94.08       81.40     25.68 o 
  -7   7  16       59.95       56.96     20.06 o 
  -6   7  16       22.34       36.57     18.59 o 
  -5   7  16       25.21       22.27     15.41 o 
  -4   7  16       10.19       21.45     14.91 o 
  -3   7  16       64.72       68.71     15.58 o 
  -2   7  16      106.13      103.96     16.28 o 
  -1   7  16      192.02      215.95     18.55 o 
   0   7  16        0.11        4.90     14.18 o 
   1   7  16       12.52       32.26     16.46 o 
   2   7  16        2.35        9.19     14.81 o 
   3   7  16        0.89       -1.19     15.51 o 
   4   7  16      242.91      264.39     22.98 o 
   5   7  16       61.93       40.24     20.00 o 
   6   7  16       12.05       16.84     22.26 o 
  -6   8  16        0.96       22.14     28.56 o 
  -5   8  16        7.43        3.57     19.66 o 
  -4   8  16       43.43       49.28     16.05 o 
  -3   8  16      319.09      291.03     21.02 o 
  -2   8  16        2.59       10.13     18.72 o 
  -1   8  16       15.60       23.62     18.72 o 
   0   8  16        8.13       13.97     19.23 o 
   1   8  16        0.26       14.27     18.76 o 
   2   8  16       32.71       33.73     19.49 o 
   3   8  16        0.27       -6.88     22.74 o 
   4   8  16        3.56        5.95     22.30 o 
 -12   1  17      156.05      141.91     20.38 o 
 -11   1  17        7.58       14.69     18.53 o 
 -10   1  17        7.84       18.05     17.28 o 
  -9   1  17       22.81       31.72     17.60 o 
  -8   1  17        2.28       22.56     17.46 o 
  -7   1  17        2.15        7.57     10.19 o 
  -6   1  17        0.06        6.52     10.59 o 
  -5   1  17        0.45       11.28      7.76 o 
  -4   1  17        5.48        9.80      7.19 o 
  -3   1  17       35.95       35.82      9.46 o 
  -2   1  17      286.57      249.74     15.68 o 
  -1   1  17       32.15       39.15      9.65 o 
   0   1  17       24.49       23.37      9.50 o 
   1   1  17      142.62      139.51     11.98 o 
   2   1  17      131.42      146.02      9.89 o 
   3   1  17       37.45       39.96      7.65 o 
   4   1  17        5.12        8.85      8.82 o 
   5   1  17       22.34       32.88     12.57 o 
   6   1  17        2.84        5.56     12.68 o 
   7   1  17        0.00       12.59     11.42 o 
   8   1  17       43.71       59.49     14.83 o 
   9   1  17       12.42       26.47     14.45 o 
 -11   2  17       64.68       45.90     18.99 o 
 -10   2  17       42.09       64.37     19.32 o 
  -9   2  17        2.14       25.32     17.05 o 
  -8   2  17       11.38       17.85     11.63 o 
  -7   2  17       36.10       30.17     11.64 o 
  -6   2  17       27.02       27.61     11.42 o 
  -5   2  17        2.83        8.07      9.43 o 
  -4   2  17       26.36       25.99      7.16 o 
  -3   2  17       21.22       28.75      7.94 o 
  -2   2  17       74.44       67.56      9.19 o 
  -1   2  17       48.62       74.25     11.73 o 
   0   2  17       12.19       11.59      9.44 o 
   1   2  17       40.62       41.00     10.59 o 
   2   2  17      182.46      161.91     11.52 o 
   3   2  17       21.41       20.88      9.52 o 
   4   2  17        7.35       12.70     11.91 o 
   5   2  17       46.81       57.19     13.19 o 
   6   2  17       33.58       44.67     16.47 o 
   7   2  17       31.76       35.49     16.88 o 
   8   2  17        0.05       14.77     16.64 o 
   9   2  17        3.36       -6.40     23.71 o 
 -11   3  17       28.31       12.92     16.40 o 
 -10   3  17        3.95       10.58     18.05 o 
  -9   3  17       37.74       53.14     18.38 o 
  -8   3  17       22.37       40.72     12.92 o 
  -7   3  17       15.09       21.01     12.22 o 
  -6   3  17       43.04       48.45     10.48 o 
  -5   3  17        7.95       15.90      9.51 o 
  -4   3  17      130.78      110.24     11.41 o 
  -3   3  17        9.19        7.10      8.01 o 
  -2   3  17       45.65       48.34      9.36 o 
  -1   3  17       52.12       51.96      9.88 o 
   0   3  17       91.06       79.69     10.57 o 
   1   3  17       78.70       97.68     11.16 o 
   2   3  17      175.08      165.94     11.34 o 
   3   3  17       59.91       64.68     15.73 o 
   4   3  17       15.31       21.33     15.42 o 
   5   3  17       48.43       45.83     16.32 o 
   6   3  17      104.24       88.83     17.95 o 
   7   3  17        0.52        2.73     15.89 o 
   8   3  17        1.22        1.73     16.47 o 
   9   3  17        1.08      -24.13     24.13 o 
 -11   4  17        9.24        3.02     21.64 o 
 -10   4  17       14.11        5.69     17.84 o 
  -9   4  17       11.79       26.71     13.61 o 
  -8   4  17       13.67       21.21     12.96 o 
  -7   4  17        9.67       15.54     12.67 o 
  -6   4  17        2.49        4.92     12.29 o 
  -5   4  17        3.36       17.08     12.24 o 
  -4   4  17       63.43       63.52     10.98 o 
  -3   4  17        0.35        3.75     11.78 o 
  -2   4  17       85.42       72.04     11.96 o 
  -1   4  17        4.46        3.36     12.04 o 
   0   4  17       70.03       64.30     15.23 o 
   1   4  17       11.29       13.53     10.62 o 
   2   4  17       50.80       63.46     14.09 o 
   3   4  17       20.87       21.44     14.12 o 
   4   4  17       31.41       47.62     14.41 o 
   5   4  17        7.51       21.28     14.21 o 
   6   4  17        0.50       10.14     14.49 o 
   7   4  17        2.31       26.06     15.55 o 
   8   4  17        0.35       29.40     26.51 o 
 -10   5  17       81.61       56.47     25.48 o 
  -9   5  17       39.23       60.64     15.42 o 
  -8   5  17       93.80      102.01     15.92 o 
  -7   5  17       74.24       94.84     15.52 o 
  -6   5  17      121.80      138.30     16.13 o 
  -5   5  17       84.66       68.36     11.94 o 
  -4   5  17       60.33       60.11     11.98 o 
  -3   5  17       40.17       44.99     11.66 o 
  -2   5  17        0.45        4.24     12.35 o 
  -1   5  17      266.78      270.67     17.32 o 
   0   5  17       92.93       68.25     18.97 o 
   1   5  17       13.79       23.25     12.94 o 
   2   5  17       85.26      101.70     15.78 o 
   3   5  17       16.11       21.85     13.69 o 
   4   5  17       24.92       31.05     16.18 o 
   5   5  17      171.47      228.99     19.11 o 
   6   5  17        0.53       19.49     15.29 o 
   7   5  17       79.03       80.14     16.99 o 
   8   5  17       26.37       29.19     23.00 o 
  -9   6  17       17.14        6.56     17.52 o 
  -8   6  17        0.39       14.62     15.33 o 
  -7   6  17       15.02       23.48     17.77 o 
  -6   6  17       42.54       69.02     15.57 o 
  -5   6  17       67.72       71.35     12.82 o 
  -4   6  17      154.67      158.40     14.56 o 
  -3   6  17       12.36        8.53     11.94 o 
  -2   6  17       72.92       76.25     14.83 o 
  -1   6  17       52.74       61.89     17.31 o 
   0   6  17       56.07       51.41     17.56 o 
   1   6  17        1.27       -4.45     13.98 o 
   2   6  17       41.74       41.98     17.55 o 
   3   6  17        2.19       13.15     14.91 o 
   4   6  17        1.84        2.75     14.89 o 
   5   6  17       18.38       26.47     15.61 o 
   6   6  17      260.94      229.45     23.16 o 
   7   6  17      132.85      174.07     29.39 o 
  -7   7  17       12.24       -4.24     28.55 o 
  -6   7  17        5.42        2.00     18.13 o 
  -5   7  17        6.33       26.41     15.22 o 
  -4   7  17        8.45        5.79     14.17 o 
  -3   7  17       64.45       46.76     15.29 o 
  -2   7  17       13.10       16.37     14.77 o 
  -1   7  17       71.06       71.62     16.16 o 
   0   7  17       10.90       22.17     14.87 o 
   1   7  17       14.24       27.56     16.58 o 
   2   7  17        0.10       10.96     15.31 o 
   3   7  17      159.02      152.18     20.37 o 
   4   7  17        3.78        1.80     16.58 o 
   5   7  17       14.59        9.17     16.95 o 
  -5   8  17      102.00       81.33     22.02 o 
  -4   8  17        0.33        8.32     19.64 o 
  -3   8  17        7.64        0.88     19.73 o 
  -2   8  17        0.17       15.04     20.15 o 
  -1   8  17       72.00      108.35     22.02 o 
   0   8  17       21.80       26.17     19.49 o 
   1   8  17       80.97       75.30     22.01 o 
 -11   0  18       50.33       58.13     29.33 o 
 -10   0  18      119.94      105.83     29.65 o 
  -9   0  18       50.17       59.63     27.64 o 
  -8   0  18       18.25       14.61     24.42 o 
  -7   0  18        3.79       17.59     23.47 o 
  -6   0  18      141.04      136.82     14.84 o 
  -5   0  18        4.03        9.52     11.96 o 
  -4   0  18        6.11        8.10     11.64 o 
  -3   0  18      904.73      833.36     34.51 o 
  -2   0  18      159.98      178.61     21.36 o 
  -1   0  18       81.46       97.28     19.26 o 
   0   0  18       25.37       30.00     17.35 o 
   1   0  18      110.94      100.80     13.48 o 
   2   0  18      262.54      270.01     16.90 o 
   3   0  18       19.77        9.33     11.00 o 
   4   0  18       55.03       56.14     21.71 o 
   5   0  18        0.67       12.00     15.60 o 
   6   0  18       24.99       22.48     16.67 o 
   7   0  18       26.27       42.20     17.47 o 
   8   0  18      158.12      157.08     21.21 o 
   9   0  18        1.39       -4.42     25.27 o 
 -11   1  18       18.95       23.43     20.40 o 
 -10   1  18       17.79       14.53     18.59 o 
  -9   1  18        2.37       13.47     18.08 o 
  -8   1  18       32.64       85.70     19.14 o 
  -7   1  18       10.46       13.10     10.47 o 
  -6   1  18        0.59        9.73     11.23 o 
  -5   1  18      629.61      619.91     17.54 o 
  -4   1  18      652.78      655.81     17.14 o 
  -3   1  18      470.79      492.83     35.86 o 
  -2   1  18      282.91      304.58     14.48 o 
  -1   1  18       57.20       48.56     10.10 o 
   0   1  18      130.97      101.52     11.53 o 
   1   1  18      435.65      412.23     16.44 o 
   2   1  18       27.34       30.49      8.38 o 
   3   1  18       11.68       18.07     10.06 o 
   4   1  18       22.13       30.55     12.69 o 
   5   1  18        6.97       12.87     12.62 o 
   6   1  18       62.81       75.22     14.43 o 
   7   1  18      146.00      152.27     16.71 o 
   8   1  18       11.18       22.98     17.77 o 
   9   1  18      141.45      152.44     44.26 o 
 -11   2  18        0.51       -4.89     23.37 o 
 -10   2  18      187.24      162.92     22.13 o 
  -9   2  18       34.55       33.89     13.83 o 
  -8   2  18       93.86      101.41     15.05 o 
  -7   2  18      438.90      396.83     16.38 o 
  -6   2  18       39.94       39.04     10.17 o 
  -5   2  18       18.39       21.93     10.17 o 
  -4   2  18      116.41      104.68      8.51 o 
  -3   2  18       10.59       17.46      7.85 o 
  -2   2  18      332.58      322.48     13.34 o 
  -1   2  18      261.82      258.19     12.82 o 
   0   2  18      211.20      194.78     13.50 o 
   1   2  18      124.12      112.64     12.18 o 
   2   2  18       36.53       36.51     11.08 o 
   3   2  18       48.52       42.06     10.20 o 
   4   2  18        0.12       13.90     12.19 o 
   5   2  18        2.81       14.85     12.67 o 
   6   2  18        7.53       19.61     16.29 o 
   7   2  18       55.04       56.37     23.27 o 
   8   2  18        4.56       22.78     17.71 o 
   9   2  18       31.42       31.55     25.91 o 
 -11   3  18        4.01        4.83     24.50 o 
 -10   3  18       39.64       50.19     19.57 o 
  -9   3  18       81.96       79.08     19.40 o 
  -8   3  18       16.09       21.03     12.69 o 
  -7   3  18       10.55       11.48     12.30 o 
  -6   3  18       41.39       53.48     10.71 o 
  -5   3  18       90.91       89.34     11.54 o 
  -4   3  18       92.37       94.22     11.32 o 
  -3   3  18       20.86       22.47      8.66 o 
  -2   3  18      235.92      220.81     12.66 o 
  -1   3  18      628.74      622.21     17.76 o 
   0   3  18        4.67       11.76      9.96 o 
   1   3  18      120.47      138.79     12.59 o 
   2   3  18        8.94       15.01      9.27 o 
   3   3  18        1.63        7.56     14.91 o 
   4   3  18      134.55      127.98     19.14 o 
   5   3  18       90.11      103.31     18.80 o 
   6   3  18       56.07       57.87     18.20 o 
   7   3  18       83.92       94.21     19.42 o 
   8   3  18      140.12      141.92     28.84 o 
 -10   4  18        0.08        2.83     24.15 o 
  -9   4  18        6.32        5.76     13.64 o 
  -8   4  18        0.15       11.84     13.48 o 
  -7   4  18        0.22        2.31     12.89 o 
  -6   4  18        7.30       13.97     12.83 o 
  -5   4  18       40.61       36.98     13.23 o 
  -4   4  18       46.96       61.32     11.41 o 
  -3   4  18       15.61       11.63     12.52 o 
  -2   4  18       56.48       35.32     11.77 o 
  -1   4  18       33.08       32.69     12.76 o 
   0   4  18       18.34       27.83     12.60 o 
   1   4  18        0.99       20.77     12.93 o 
   2   4  18        4.60       15.79     13.26 o 
   3   4  18      147.35      136.14     17.31 o 
   4   4  18        4.23       15.73     14.21 o 
   5   4  18       54.45       88.89     16.54 o 
   6   4  18       37.89       39.82     15.28 o 
   7   4  18       67.76       78.18     16.88 o 
   8   4  18       20.54       -0.46     23.42 o 
  -9   5  18       24.55       36.12     17.56 o 
  -8   5  18        0.18        4.40     14.05 o 
  -7   5  18       32.74       43.16     14.56 o 
  -6   5  18       29.64       32.99     14.36 o 
  -5   5  18       32.88       50.34     14.49 o 
  -4   5  18       27.70       48.60     11.68 o 
  -3   5  18        2.79        8.89     11.39 o 
  -2   5  18        2.30        8.66     12.69 o 
  -1   5  18        6.48        3.96     11.88 o 
   0   5  18        1.19        4.44     18.17 o 
   1   5  18       11.63       14.13     13.89 o 
   2   5  18       21.60       21.05     14.17 o 
   3   5  18       56.31       93.38     17.58 o 
   4   5  18        0.45       24.09     14.59 o 
   5   5  18       19.82       36.67     19.58 o 
   6   5  18       38.23       51.43     17.54 o 
   7   5  18        2.96        5.26     22.40 o 
  -8   6  18        0.06       -8.15     17.64 o 
  -7   6  18       36.41       33.50     15.35 o 
  -6   6  18        4.74       10.55     14.55 o 
  -5   6  18        7.87       16.22     14.34 o 
  -4   6  18       37.95       44.93     12.97 o 
  -3   6  18        0.01        6.36     12.37 o 
  -2   6  18       11.14       11.68     14.18 o 
  -1   6  18        0.15        6.34     16.18 o 
   0   6  18       21.10       23.35     16.50 o 
   1   6  18       15.75       -4.53     14.07 o 
   2   6  18       12.23        0.76     14.47 o 
   3   6  18       29.39       40.60     15.60 o 
   4   6  18      162.23      178.87     19.00 o 
   5   6  18        4.36       22.34     16.02 o 
   6   6  18       23.79       14.46     22.39 o 
  -6   7  18        0.16       40.50     29.65 o 
  -5   7  18       77.95      111.17     21.77 o 
  -4   7  18      243.69      255.94     20.26 o 
  -3   7  18        0.37       10.52     14.78 o 
  -2   7  18       20.53       33.33     15.39 o 
  -1   7  18        0.30       -0.02     15.01 o 
   0   7  18      122.17      138.51     17.69 o 
   1   7  18        0.92       14.25     16.92 o 
   2   7  18       58.13       81.97     18.26 o 
   3   7  18       95.79       94.29     19.88 o 
   4   7  18        8.19        4.63     17.56 o 
  -4   8  18       66.71       79.51     22.45 o 
  -3   8  18      217.25      205.63     25.01 o 
  -2   8  18        0.01       15.56     29.17 o 
  -1   8  18       21.34       48.66     33.19 o 
 -11   1  19       12.39       27.26     20.89 o 
 -10   1  19        3.65       -7.31     19.26 o 
  -9   1  19       66.96       91.44     20.49 o 
  -8   1  19       26.48       26.93     18.19 o 
  -7   1  19        0.03        8.25     17.87 o 
  -6   1  19       39.96       46.10     12.05 o 
  -5   1  19      133.80      123.18     12.02 o 
  -4   1  19        5.29        3.86      8.95 o 
  -3   1  19      249.91      262.67     13.85 o 
  -2   1  19      145.50      158.86     12.56 o 
  -1   1  19       28.12       28.96     10.33 o 
   0   1  19      193.10      185.81     13.45 o 
   1   1  19      234.49      230.57     14.40 o 
   2   1  19       47.91       51.11      9.10 o 
   3   1  19       58.96       42.87     10.96 o 
   4   1  19       57.65       36.61     15.27 o 
   5   1  19       18.91       48.25     17.19 o 
   6   1  19        9.88       16.21     13.75 o 
   7   1  19       26.82       53.28     15.81 o 
   8   1  19      133.34      153.71     24.00 o 
 -11   2  19       33.64       26.75     24.79 o 
 -10   2  19       25.65       32.43     18.55 o 
  -9   2  19        9.29       28.95     15.00 o 
  -8   2  19        0.17       11.49     13.75 o 
  -7   2  19      105.88      111.45     12.22 o 
  -6   2  19        7.44       11.55     10.24 o 
  -5   2  19       58.45       44.74     11.04 o 
  -4   2  19       20.81       18.49      8.42 o 
  -3   2  19       47.87       56.35      9.13 o 
  -2   2  19       26.84       27.86      9.36 o 
  -1   2  19        5.34       15.39      9.51 o 
   0   2  19       47.55       44.83     11.22 o 
   1   2  19       27.95       44.51     11.30 o 
   2   2  19       68.08       67.90     12.26 o 
   3   2  19        1.31        4.86      9.80 o 
   4   2  19       19.48       17.41     12.78 o 
   5   2  19       75.08      107.97     15.42 o 
   6   2  19        0.22        7.68     16.83 o 
   7   2  19       78.58       95.22     21.43 o 
   8   2  19       33.54       20.95     24.80 o 
 -10   3  19       71.93       28.22     24.63 o 
  -9   3  19        3.55       10.33     17.61 o 
  -8   3  19       50.39       68.67     14.22 o 
  -7   3  19       12.20       21.75     12.71 o 
  -6   3  19        0.19       12.56     10.90 o 
  -5   3  19      143.15      147.93     13.07 o 
  -4   3  19        0.80        0.64     10.18 o 
  -3   3  19        1.70       -0.10      8.76 o 
  -2   3  19       30.37       31.03      9.85 o 
  -1   3  19      125.72      117.92     11.60 o 
   0   3  19      153.08      181.69     13.02 o 
   1   3  19       33.71       41.38     11.01 o 
   2   3  19       79.58       72.39     12.69 o 
   3   3  19       21.62       46.61     14.91 o 
   4   3  19        2.55        4.95     15.72 o 
   5   3  19        6.90       15.65     16.86 o 
   6   3  19        0.57       -9.11     17.40 o 
   7   3  19       12.59       29.76     18.19 o 
  -9   4  19       20.39       35.77     19.32 o 
  -8   4  19       15.93       15.10     13.83 o 
  -7   4  19        1.59       18.99     13.50 o 
  -6   4  19        3.90       12.16     13.40 o 
  -5   4  19       88.85       97.50     15.12 o 
  -4   4  19       52.52       67.51     12.01 o 
  -3   4  19       15.41       19.88     12.89 o 
  -2   4  19       10.34        9.94     11.72 o 
  -1   4  19       81.56       92.73     14.46 o 
   0   4  19        9.91       21.52     13.26 o 
   1   4  19       18.46       21.78     13.25 o 
   2   4  19      124.34      162.67     16.94 o 
   3   4  19        4.83       28.83     14.53 o 
   4   4  19        5.70       23.73     18.36 o 
   5   4  19       12.89       46.86     17.30 o 
   6   4  19        0.61       30.92     20.95 o 
   7   4  19       33.05       25.39     24.78 o 
  -9   5  19       15.67        5.00     23.32 o 
  -8   5  19        0.55       11.79     14.61 o 
  -7   5  19        0.18        9.34     14.41 o 
  -6   5  19       48.01       54.83     15.13 o 
  -5   5  19        1.34       10.39     13.68 o 
  -4   5  19        1.64        2.15     11.82 o 
  -3   5  19       28.90       28.26     11.93 o 
  -2   5  19       20.66       18.77     13.47 o 
  -1   5  19       34.72       29.11     12.68 o 
   0   5  19       81.23       94.21     20.58 o 
   1   5  19        0.07       15.00     19.44 o 
   2   5  19      197.92      169.20     18.24 o 
   3   5  19       79.38       96.95     16.85 o 
   4   5  19       18.56       27.66     15.46 o 
   5   5  19       61.52       78.92     18.13 o 
   6   5  19      128.68      151.29     28.90 o 
  -7   6  19        0.04       10.83     17.04 o 
  -6   6  19        2.01       14.57     15.38 o 
  -5   6  19       16.08       19.07     14.81 o 
  -4   6  19       61.44       69.28     13.87 o 
  -3   6  19        0.01        7.17     12.52 o 
  -2   6  19       30.13       39.86     15.08 o 
  -1   6  19       73.08       85.55     19.58 o 
   0   6  19      132.92      139.66     20.81 o 
   1   6  19       22.11      -10.21     42.00 o 
   2   6  19        3.11       -5.96     15.04 o 
   3   6  19        0.76       -3.47     15.72 o 
   4   6  19       28.59       11.08     16.76 o 
  -5   7  19       28.60       60.29     31.73 o 
  -4   7  19      136.37      127.77     18.85 o 
  -3   7  19       90.71      100.10     17.57 o 
  -2   7  19        0.31        0.24     15.23 o 
  -1   7  19        4.63       17.01     15.77 o 
   0   7  19        2.60        3.52     15.76 o 
   1   7  19       11.13       11.39     17.74 o 
   2   7  19        0.12       22.17     23.15 o 
   3   7  19       15.44       15.77     26.24 o 
 -10   0  20        0.00       -7.65     28.76 o 
  -9   0  20       37.30       57.49     28.40 o 
  -8   0  20        3.61      -13.59     26.32 o 
  -7   0  20      166.60      196.94     32.76 o 
  -6   0  20      171.32      184.02     31.49 o 
  -5   0  20        1.05        9.37     13.34 o 
  -4   0  20      393.85      355.94     21.23 o 
  -3   0  20       99.15       91.86     19.23 o 
  -2   0  20      137.16      104.11     20.31 o 
  -1   0  20       87.63       83.93     20.79 o 
   0   0  20       20.32       30.49     13.14 o 
   1   0  20       17.38       41.46     13.49 o 
   2   0  20       13.81       17.12     12.62 o 
   3   0  20       30.02       49.38     22.98 o 
   4   0  20       34.03        5.36     21.85 o 
   5   0  20      353.98      362.38     35.49 o 
   6   0  20       34.52       40.39     26.12 o 
   7   0  20       37.39       35.85     26.09 o 
 -11   1  20        1.19        6.86     24.77 o 
 -10   1  20        0.18        7.04     20.30 o 
  -9   1  20      162.75      162.06     30.09 o 
  -8   1  20        3.19       16.24     19.04 o 
  -7   1  20        0.04       21.15     18.13 o 
  -6   1  20       65.49       66.81     12.99 o 
  -5   1  20      235.23      264.35     17.17 o 
  -4   1  20        1.97        2.56      9.43 o 
  -3   1  20       29.38       27.31      9.24 o 
  -2   1  20      118.27      116.75     12.70 o 
  -1   1  20       62.63       55.08     11.26 o 
   0   1  20       10.57       19.67     10.58 o 
   1   1  20        0.12        7.01     10.70 o 
   2   1  20       12.31       23.47      8.82 o 
   3   1  20       12.52       14.41     11.11 o 
   4   1  20      107.57      110.94     18.00 o 
   5   1  20        0.28        6.43     15.96 o 
   6   1  20       64.05       68.34     15.31 o 
   7   1  20       50.50       76.37     15.72 o 
 -10   2  20       30.34       24.05     24.86 o 
  -9   2  20       43.19       44.13     19.54 o 
  -8   2  20        8.88       19.45     14.34 o 
  -7   2  20      106.59      127.39     13.13 o 
  -6   2  20      308.29      281.12     15.61 o 
  -5   2  20       20.34       13.66     10.38 o 
  -4   2  20       54.17       55.47      9.31 o 
  -3   2  20        2.19       15.47      8.71 o 
  -2   2  20       18.65       18.14      9.61 o 
  -1   2  20       90.71       97.30     11.93 o 
   0   2  20      124.21      138.62     13.49 o 
   1   2  20        0.03        3.62     11.12 o 
   2   2  20      134.74      154.10     14.35 o 
   3   2  20       26.59       46.81     12.36 o 
   4   2  20        0.18        6.24     12.97 o 
   5   2  20       37.25       45.03     14.30 o 
   6   2  20       10.77       21.97     17.60 o 
   7   2  20       32.34       60.55     25.78 o 
  -9   3  20       29.04       38.54     19.30 o 
  -8   3  20        3.54       23.14     18.31 o 
  -7   3  20       18.90       22.42     13.30 o 
  -6   3  20        0.96       11.18     12.75 o 
  -5   3  20        1.80       13.72     10.58 o 
  -4   3  20        4.55       13.89     10.58 o 
  -3   3  20       82.35       66.48     10.12 o 
  -2   3  20      242.14      249.87     13.87 o 
  -1   3  20       14.78       21.51     10.38 o 
   0   3  20       20.18       27.67     10.87 o 
   1   3  20        4.32       12.70     10.82 o 
   2   3  20       46.87       66.46     14.43 o 
   3   3  20       10.21        1.97     16.50 o 
   4   3  20       29.80       43.98     22.43 o 
   5   3  20        5.59       17.60     17.77 o 
   6   3  20       55.26       50.66     18.79 o 
   7   3  20       61.48       38.55     25.48 o 
  -9   4  20        5.10       22.80     24.50 o 
  -8   4  20       11.35        5.88     14.11 o 
  -7   4  20       23.65       33.61     14.31 o 
  -6   4  20       20.19        0.59     13.59 o 
  -5   4  20       27.83       31.37     13.94 o 
  -4   4  20       31.21       42.29     13.95 o 
  -3   4  20        5.86        5.31     13.08 o 
  -2   4  20        0.15        6.24     12.18 o 
  -1   4  20       70.99       90.92     15.32 o 
   0   4  20       81.75      110.37     15.85 o 
   1   4  20        0.55       18.05     13.78 o 
   2   4  20        0.87       21.15     19.16 o 
   3   4  20        5.71       18.07     15.27 o 
   4   4  20      260.45      275.48     20.78 o 
   5   4  20      133.13      153.29     19.12 o 
   6   4  20      133.55      145.37     29.63 o 
  -8   5  20       19.48       47.27     24.52 o 
  -7   5  20       59.01       69.63     15.56 o 
  -6   5  20      160.50      165.61     18.08 o 
  -5   5  20        0.12       14.28     14.35 o 
  -4   5  20       76.63       99.18     16.25 o 
  -3   5  20       24.16       33.59     12.64 o 
  -2   5  20       69.46       71.71     14.97 o 
  -1   5  20        0.80       -6.76     12.73 o 
   0   5  20        5.50        0.73     19.38 o 
   1   5  20       27.07       46.49     23.74 o 
   2   5  20        5.96        5.25     15.19 o 
   3   5  20       11.58       32.87     15.18 o 
   4   5  20       66.26       84.75     19.99 o 
   5   5  20       88.25       75.64     27.87 o 
  -6   6  20      126.33      137.54     29.54 o 
  -5   6  20       42.14       36.62     15.52 o 
  -4   6  20       80.55      123.95     17.63 o 
  -3   6  20        2.69       12.62     13.20 o 
  -2   6  20       68.83       79.66     16.39 o 
  -1   6  20        8.77        9.93     17.84 o 
   0   6  20        1.56        3.39     17.74 o 
   1   6  20      120.28      105.62     40.29 o 
   2   6  20      191.49      175.62     19.74 o 
   3   6  20        0.26       10.81     17.14 o 
  -4   7  20       33.30       28.47     29.43 o 
  -3   7  20        0.13       -4.01     20.71 o 
  -2   7  20        2.61        1.30     20.71 o 
  -1   7  20        7.30       21.12     20.36 o 
   0   7  20        7.16       29.37     21.51 o 
   1   7  20       14.47       18.68     27.74 o 
 -10   1  21       28.94       13.99     27.47 o 
  -9   1  21       59.92       48.32     20.49 o 
  -8   1  21       15.12       39.57     20.44 o 
  -7   1  21        3.42        5.69     18.96 o 
  -6   1  21       24.56       39.48     12.82 o 
  -5   1  21      207.21      214.14     16.66 o 
  -4   1  21       28.12       26.59     10.05 o 
  -3   1  21       22.59       28.72      9.95 o 
  -2   1  21       38.75       48.55     11.80 o 
  -1   1  21        6.14       10.27     10.85 o 
   0   1  21      140.20      152.76     17.39 o 
   1   1  21        4.97       12.28      9.29 o 
   2   1  21       36.06       38.36     12.19 o 
   3   1  21       12.73       27.54     16.44 o 
   4   1  21        0.01       11.75     16.35 o 
   5   1  21       57.63       64.89     18.46 o 
   6   1  21       25.63       39.51     17.84 o 
  -9   2  21       16.19       24.14     18.69 o 
  -8   2  21        0.56        4.56     14.87 o 
  -7   2  21       14.72       21.19     11.66 o 
  -6   2  21        1.10        5.43     10.89 o 
  -5   2  21      178.91      206.31     15.83 o 
  -4   2  21      151.58      163.34     13.80 o 
  -3   2  21        0.08       20.19      9.01 o 
  -2   2  21      296.67      271.13     14.30 o 
  -1   2  21       29.51       45.74     11.97 o 
   0   2  21       12.32       20.88     11.45 o 
   1   2  21       24.59       30.46     11.89 o 
   2   2  21        0.07       -0.61     11.75 o 
   3   2  21       19.97       39.89     12.71 o 
   4   2  21       39.26       53.83     17.28 o 
   5   2  21       18.20       34.72     14.66 o 
   6   2  21      209.27      222.03     23.94 o 
  -8   3  21        4.25       25.89     19.02 o 
  -7   3  21        9.67       16.58     13.88 o 
  -6   3  21       12.70        7.02     13.27 o 
  -5   3  21       10.29       26.24     11.15 o 
  -4   3  21      129.85      154.49     15.91 o 
  -3   3  21       30.50       33.35     12.35 o 
  -2   3  21        0.51        7.19      9.67 o 
  -1   3  21       11.14       19.46     10.96 o 
   0   3  21       16.00       18.95     11.16 o 
   1   3  21       60.74       83.66     12.64 o 
   2   3  21       47.28       64.13     12.89 o 
   3   3  21      233.11      273.37     25.73 o 
   4   3  21        6.52       10.97     17.17 o 
   5   3  21        0.25       12.88     17.59 o 
   6   3  21        0.93       -9.04     23.79 o 
  -8   4  21        5.38       -7.78     21.47 o 
  -7   4  21       17.10       30.09     14.89 o 
  -6   4  21       27.92       35.94     14.61 o 
  -5   4  21        0.91       11.18     13.56 o 
  -4   4  21       83.02       96.42     15.62 o 
  -3   4  21       49.36       47.19     14.32 o 
  -2   4  21      115.03       99.43     17.24 o 
  -1   4  21        0.80       11.43     14.36 o 
   0   4  21       37.98       33.77     14.48 o 
   1   4  21        5.31        7.26     14.54 o 
   2   4  21       83.54       97.23     29.76 o 
   3   4  21       14.70       45.58     26.35 o 
   4   4  21      109.49      116.67     22.04 o 
   5   4  21        0.11       13.76     25.22 o 
  -8   5  21       21.18       39.81     24.81 o 
  -7   5  21        0.04       -7.63     23.32 o 
  -6   5  21       11.98       38.44     15.69 o 
  -5   5  21       39.22       45.23     15.55 o 
  -4   5  21        4.73       14.97     14.79 o 
  -3   5  21      120.43      134.89     17.18 o 
  -2   5  21        1.49        2.93     14.21 o 
  -1   5  21        2.96       -0.80     13.16 o 
   0   5  21       10.01        1.60     24.55 o 
   1   5  21        2.48       17.86     19.43 o 
   2   5  21       63.58       77.27     21.61 o 
   3   5  21       33.24       59.67     16.89 o 
   4   5  21      154.97      183.37     33.47 o 
  -4   6  21       22.06       37.44     19.39 o 
  -3   6  21       98.80      101.36     15.21 o 
  -2   6  21       10.09        3.39     14.95 o 
  -1   6  21        1.32       20.37     18.36 o 
   0   6  21       47.10       50.17     19.55 o 
   1   6  21        2.40      -10.10     16.76 o 
   3   6  21       18.65       21.60     25.70 o 
  -3   7  21       57.33       48.67     30.53 o 
  -2   7  21        2.47      -11.40     30.88 o 
  -1   7  21       18.37       18.62     28.17 o 
   0   7  21       47.69       41.55     29.72 o 
  -9   0  22       52.47       51.68     30.65 o 
  -8   0  22      106.36      106.28     31.41 o 
  -7   0  22       60.16       58.45     29.25 o 
  -6   0  22       13.12       42.79     27.60 o 
  -5   0  22      153.17      176.64     30.82 o 
  -4   0  22      223.05      207.86     19.21 o 
  -3   0  22       29.69       18.84     17.38 o 
  -2   0  22       59.37       69.69     21.27 o 
  -1   0  22        5.90       15.16     13.34 o 
   0   0  22       63.04       81.17     15.60 o 
   1   0  22        6.46        9.75     14.51 o 
   2   0  22       54.83       44.74     23.59 o 
   3   0  22       11.69       29.16     22.84 o 
   4   0  22      147.31      183.61     30.37 o 
   5   0  22      260.99      314.73     36.14 o 
 -10   1  22       26.47        1.52     27.91 o 
  -9   1  22        8.73        5.03     33.04 o 
  -8   1  22      101.95      109.41     22.87 o 
  -7   1  22        0.23       11.29     20.63 o 
  -6   1  22       12.44       49.64     19.80 o 
  -5   1  22       55.27       57.26     13.90 o 
  -4   1  22        0.71        1.81      9.20 o 
  -3   1  22        5.40       13.18     10.19 o 
  -2   1  22        1.24        9.52     10.99 o 
  -1   1  22       27.42       32.21     11.77 o 
   0   1  22       15.49       21.30     11.59 o 
   1   1  22        4.46       18.21      9.81 o 
   2   1  22       61.43       72.91     13.46 o 
   3   1  22        1.72       14.36     16.36 o 
   4   1  22        9.52       25.23     16.94 o 
   5   1  22       19.78       26.92     17.37 o 
  -8   2  22       58.57       94.48     21.82 o 
  -7   2  22      220.72      229.05     19.53 o 
  -6   2  22        0.16        8.24     11.64 o 
  -5   2  22      116.36      108.05     13.14 o 
  -4   2  22       66.34       52.30     12.25 o 
  -3   2  22        2.97        2.97     10.10 o 
  -2   2  22       22.84       24.80     10.73 o 
  -1   2  22       88.16       85.45     11.89 o 
   0   2  22        0.24       16.45     11.00 o 
   1   2  22       55.33       50.92     12.77 o 
   2   2  22       61.41       57.82     13.21 o 
   3   2  22       15.05       26.95     16.36 o 
   4   2  22      431.18      433.65     34.84 o 
   5   2  22       19.26       30.51     18.21 o 
  -7   3  22        0.62        9.48     13.86 o 
  -6   3  22       76.14       95.59     15.39 o 
  -5   3  22       12.43       21.66     14.15 o 
  -4   3  22       23.51       29.31     11.73 o 
  -3   3  22        6.91       12.61     13.18 o 
  -2   3  22       11.22        8.62      9.76 o 
  -1   3  22        0.29       15.39     11.12 o 
   0   3  22       45.55       48.86     12.12 o 
   1   3  22        8.39       27.09     12.14 o 
   2   3  22       23.69       38.10     12.38 o 
   3   3  22        0.04       46.43     30.51 o 
   4   3  22        2.59       28.79     35.51 o 
  -7   4  22        0.63       13.03     21.82 o 
  -6   4  22        8.19       17.07     14.52 o 
  -5   4  22       24.79       13.82     14.42 o 
  -4   4  22       88.19       96.56     15.99 o 
  -3   4  22      144.47      167.81     17.66 o 
  -2   4  22        0.05        1.16     12.59 o 
  -1   4  22       17.51       18.50     14.73 o 
   0   4  22       95.10      102.27     16.86 o 
   1   4  22        0.59        9.41     17.20 o 
   2   4  22       13.80       19.94     23.30 o 
   3   4  22       17.05       42.26     23.36 o 
   4   4  22      234.66      221.22     45.88 o 
  -7   5  22       34.49       30.18     25.70 o 
  -6   5  22       36.70       57.37     24.04 o 
  -5   5  22        0.49       -3.92     19.28 o 
  -4   5  22        0.34       17.19     15.08 o 
  -3   5  22        0.00        1.38     14.97 o 
  -2   5  22        5.74       27.99     14.93 o 
  -1   5  22       86.98       68.57     15.26 o 
   0   5  22      101.59       91.99     41.67 o 
   1   5  22        4.38       14.30     21.53 o 
   2   5  22       22.33       21.57     21.26 o 
  -2   6  22       20.34       44.88     21.28 o 
  -1   6  22        0.41       -7.93     28.97 o 
   0   6  22        2.21       -1.92     30.29 o 
   1   6  22       77.27       85.10     31.89 o 
  -9   1  23        3.77      -18.04     28.08 o 
  -8   1  23        9.99       29.27     20.45 o 
  -7   1  23       12.80       19.77     20.21 o 
  -6   1  23       61.72       46.86     20.73 o 
  -5   1  23       17.87       22.72     12.02 o 
  -4   1  23       78.38       70.75     12.65 o 
  -3   1  23       24.14       32.90     11.14 o 
  -2   1  23        7.87        6.10     11.72 o 
  -1   1  23        2.91       10.99     11.81 o 
   0   1  23       18.35       31.26     10.30 o 
   1   1  23       21.03       21.96     10.58 o 
   2   1  23        0.15       14.14     16.03 o 
   3   1  23       29.64       31.15     17.71 o 
   4   1  23       20.70       26.57     17.27 o 
  -7   2  23       97.57      114.84     18.03 o 
  -6   2  23        0.72        8.99     12.07 o 
  -5   2  23        5.89        4.80     11.89 o 
  -4   2  23        0.26        3.64     11.66 o 
  -3   2  23        0.02        9.89     10.67 o 
  -2   2  23        9.60       18.01     11.13 o 
  -1   2  23        3.76       10.58     11.33 o 
   0   2  23       55.58       71.69     12.79 o 
   1   2  23        8.96        9.77     12.66 o 
   2   2  23       24.82       33.16     13.28 o 
   3   2  23        0.58       13.21     16.66 o 
   4   2  23        0.17        1.50     17.65 o 
  -6   3  23        6.74        2.18     14.11 o 
  -5   3  23        0.00       -1.63     13.93 o 
  -4   3  23       48.55       65.35     13.18 o 
  -3   3  23      174.38      171.34     17.54 o 
  -2   3  23      110.75      133.03     12.55 o 
  -1   3  23       37.91       61.62     12.50 o 
   0   3  23       43.63       52.42     12.67 o 
   1   3  23        0.13        6.06     12.30 o 
   2   3  23       53.07       51.65     13.15 o 
   3   3  23       36.59       80.13     21.82 o 
  -7   4  23        6.52        5.02     21.99 o 
  -6   4  23       52.83       59.57     24.90 o 
  -5   4  23        2.65        8.31     14.69 o 
  -4   4  23       42.36       40.24     15.60 o 
  -3   4  23       53.66       61.34     15.50 o 
  -2   4  23        1.10        5.52     13.48 o 
  -1   4  23       40.69       49.26     13.81 o 
   0   4  23       10.67       19.81     15.22 o 
   1   4  23       29.55       51.30     15.92 o 
   2   4  23      206.88      212.05     59.35 o 
  -4   5  23        8.54       13.38     25.21 o 
  -3   5  23        2.23       14.08     19.11 o 
  -2   5  23       33.94       24.48     14.95 o 
  -1   5  23       24.42       23.57     16.34 o 
   0   5  23       89.64       68.52     26.05 o 
   1   5  23        7.98      -30.30     39.53 o 
  -2   6  23        2.60        4.76     28.31 o 
  -7   0  24       20.57        9.38     29.03 o 
  -6   0  24       23.94       31.90     29.27 o 
  -5   0  24      139.41      149.79     33.46 o 
  -4   0  24        0.01        2.88     15.83 o 
  -3   0  24       63.82       64.80     17.11 o 
  -2   0  24      158.67      159.10     18.57 o 
  -1   0  24        0.98       12.35     14.94 o 
   0   0  24      312.76      318.81     22.52 o 
   1   0  24        1.84        4.60     15.30 o 
   2   0  24        1.86        5.25     23.79 o 
   3   0  24       35.04       42.75     26.41 o 
  -8   1  24        8.28        5.03     30.17 o 
  -7   1  24       32.29       46.12     21.63 o 
  -6   1  24       10.08       16.32     15.90 o 
  -5   1  24        4.51       18.66     12.12 o 
  -4   1  24       27.06       23.45     12.43 o 
  -3   1  24        8.64       18.16     11.14 o 
  -2   1  24       19.22       33.20     12.72 o 
  -1   1  24        0.23       23.61     12.26 o 
   0   1  24        6.74       16.11     10.90 o 
   1   1  24       25.65       43.18     13.26 o 
   2   1  24      129.85      164.45     21.10 o 
   3   1  24      218.15      255.64     23.90 o 
  -6   2  24       23.47       22.73     16.03 o 
  -5   2  24       48.17       48.92     13.17 o 
  -4   2  24        1.31       12.21     12.37 o 
  -3   2  24       38.95       56.90     14.95 o 
  -2   2  24        4.62       10.47     12.53 o 
  -1   2  24       17.41       21.50     12.16 o 
   0   2  24       16.78       28.39     12.33 o 
   1   2  24        0.54        7.09     13.01 o 
   2   2  24        0.43        5.02     16.84 o 
   3   2  24       44.99       50.00     19.22 o 
  -6   3  24       11.68        5.44     22.24 o 
  -5   3  24        6.45        8.73     14.59 o 
  -4   3  24      122.60      127.63     21.79 o 
  -3   3  24        6.98       17.16     12.24 o 
  -2   3  24       32.37       44.88     15.04 o 
  -1   3  24        1.68       19.02     12.12 o 
   0   3  24        8.33       15.04     12.62 o 
   1   3  24       10.84       13.73     12.30 o 
   2   3  24      219.25      216.77     23.44 o 
  -6   4  24        4.63       20.56     23.84 o 
  -5   4  24       11.23       14.49     22.57 o 
  -4   4  24       12.86       -0.49     22.40 o 
  -3   4  24        6.28       22.19     17.91 o 
  -2   4  24       19.20       32.99     15.92 o 
  -1   4  24        0.37       13.37     13.81 o 
   0   4  24       39.73       42.81     16.52 o 
   1   4  24       48.19       50.46     37.71 o 
   0   5  24        4.77      -40.94     40.94 o 
  -7   1  25       50.41       36.97     29.20 o 
  -6   1  25        0.06       12.44     29.34 o 
  -5   1  25        0.18        9.03     15.75 o 
  -4   1  25        0.07       -1.82     12.50 o 
  -3   1  25        0.02       -0.37     10.60 o 
  -2   1  25        0.56        2.53     12.94 o 
  -1   1  25        1.91        1.77     11.11 o 
   0   1  25       13.68       13.05     11.16 o 
   1   1  25       11.04       15.10     13.32 o 
   2   1  25       28.45       32.35     17.93 o 
  -6   2  25       22.90       50.14     28.64 o 
  -5   2  25        0.35       -0.83     16.68 o 
  -4   2  25        1.07        9.75     12.69 o 
  -3   2  25       10.82       23.92     12.83 o 
  -2   2  25        4.20       14.01     11.72 o 
  -1   2  25        6.93        8.51     12.17 o 
   0   2  25        5.21        6.48     12.22 o 
   1   2  25        5.31       10.70     12.78 o 
   2   2  25        0.19       33.47     36.57 o 
  -6   3  25        3.69      -12.52     21.72 o 
  -5   3  25        0.09      -12.29     23.19 o 
  -4   3  25       40.67       47.32     25.26 o 
  -3   3  25       10.44       18.20     17.26 o 
  -2   3  25        6.85       15.29     17.97 o 
  -1   3  25        1.22        6.01     12.58 o 
   0   3  25       62.69       74.92     14.02 o 
   1   3  25       56.82       70.84     16.68 o 
  -1   4  25        1.08      -38.25     38.25 o 
   0   4  25       37.28        8.68     39.05 o 
  -4   0  26        0.19       12.70     18.22 o 
  -3   0  26       14.97       11.92     14.62 o 
  -2   0  26        9.70       -1.73     16.70 o 
  -1   0  26       67.78       64.94     17.96 o 
   0   0  26       52.20       49.90     17.48 o 
   1   0  26       49.06       45.90     26.95 o 
  -5   1  26       20.38       10.28     28.09 o 
  -4   1  26        2.65        9.11     17.79 o 
  -3   1  26       19.61       16.99     14.49 o 
  -2   1  26       85.06       90.45     13.25 o 
  -1   1  26        0.79        6.63     11.60 o 
   0   1  26        0.01        1.24     14.03 o 
   1   1  26       22.68       35.54     25.38 o 
  -5   2  26       25.26       16.72     17.91 o 
  -4   2  26       31.53       26.72     17.78 o 
  -3   2  26        0.99        2.73     17.93 o 
  -2   2  26       54.43       64.06     18.63 o 
  -1   2  26        4.35       -2.59     13.72 o 
   0   2  26       44.99       47.37     15.72 o 
   1   2  26       55.70       72.90     21.91 o 
   0   3  26       95.22       85.31     27.15 o 
  -4   1  27       15.47       18.28     22.57 o 
  -3   1  27        0.10      -14.73     22.93 o 
  -2   1  27       15.36       18.61     14.23 o 
  -1   1  27        3.09        5.67     13.95 o 
  -1   2  27       10.03       19.51     22.27 o 
                                                 
